# Supplementary material for: DNA methylation levels in candidate genes associated with chronological age in mammals are not conserved in a long-lived seabird
Source: PLoS One. 2017 Dec 7;12(12):e0189181. doi: 10.1371/journal.pone.0189181 (PMC5720723; doi:10.1371/journal.pone.0189181)
Supplement: S1 File — (XLSX) [file pone.0189181.s006.xlsx]

## Sheet: Table A-B
Table A	Northern fulmar designed genomic primers
Gene	Primer Num	Forward	Reverse	CpG_count	Size (bp)	450K_ID
Gene Set 1
ASPA	1	CTTGGCCATGGTTTAGCTG	TTGTCCTGTCAAAGATCACCA	4	242	cg02228185
DNMT3A	1	TTCATGGAAGGACTGGGAAC	TTCTTGTTTGCTACCAGCTGTC	5	167
EDARADD	1	AGGCCTCCTGCCATCCT	TCTGAGGTCCTCTGGTGTCC	4	170
ELOVL2	1	TTCCATTTGATTTTATGAGTTTTCTG	TTTTTCCACTGATGCTGTGTG	7	250
GRIA2	1	TGAGGATCCTTTAGGTGTGG	TGCAGAACCATCTGTGTTTGT	5	196	cg16777106
KCNC3	1	TGAACTTCATTGGATTGCTTTG	TGGCAAATCCATGTAGACACA	20	290	cg06572160
KCNQ1DN	1	GCTGGAGTGGTGGTAGCTGT	AAATGCTAGTCTGCAGCATCC	3	212
NPTX2	1	TCAGAGGGTAGCCTTGTGGA	TTTTATCCCACCATTTTGCAT	13	175
NPTX2	2	ATTCCTCCACTCCTCCTGCT	TGCTTTCACTGACATCTTGTTG	8	101
PDE4C	1	TCCTGTCCCTTGTCACTGGT	GAGTGTCTGGAGGTGCTGGT	6	219
TET2	1	GAAAGCCATGGTGCTGCAG	CATGGTGTCCTTGCCCTTG	5	227
TET2	2	AAGAAGGAGCTGGGCAAGG	TCTTTCAGGGTCTGCATGGT	5	175
TOM1	1	GAGCACCTGCACCACCA	AGGGTCTCAAAGGCCTCATT	5	178
Gene Set 2
EDARADD	2	CCCAAGATTATCAGGGTCAAA	GCATGACTTCCTCTTCTGCTG	33	285
ELOVL2	2	GCCAGCACTCATCACTCAGA	GCTGGGCTGACTGCTATTTT	16	368
ELOVL2	3	CTGCTTGATGGCTCACAATA	CCTCACCTGGGGGCA	29	231
MYOD1	1	CACAGCCAAAGTGCTGATTC	GAGCAACAAGCATACCAGCA	13	209	cg18555440
TET2	3	CCCAGAGCAACTTTGACTTTGA	CTCTTCAGGCTCCTCTCCAC	9	327
TET2	4	GAGTTTGACAAGTTTCTGGAAGA	TGCTCCACAGCATACCAGTC	7	237
TRIM59	1	GGGAAGGATGTCTGTTGGAA	TGCCCTCTCTCTCACCTCAC	42	320
Table B	Short-tailed shearwater (Ardenna tenuirostris) bisulphite converted primers
Gene	Primer Num	Forward	Reverse	CpG_count	Size (bp)	450K_ID
Gene Set 1
ASPA	1	TATAGTTTTTGGGTTGGTAAGAAATG	AACTTCCTCTTCTACTATTAATAAACCTCC	3	175
EDARADD	1	AAATTATGTATATAGTAGGTTTAAGGTATG	AAACTAACTACTATTTTCAATTCCTAC	4	116
ELOVL2	1	TTTGGTTATGGTTTAGTTGAATGTGT	AACAAAAAAAACCAAAATCTTTCTC	3	225
GRIA2	1	ATGGTATTATAGGGTTTTTTTTGTT	ACAAAACCATCTATATTTATAAAAACTACA	3	134
KCNC3	1	TAATTTTGATTTTGATGGTAAAAGTAATG	ATAAATCATCCAACAACAAAACTCC	12	196
PDE4C	1	TTTGATTTTATGAGTTTTTTGATTAATGTAATTG	TTAAAAATACAAACTTAAACAATACAAAAATACAACTC	7	270
TET2	1	GTGTTTGTTGTTTTTGTTTTTGAAA	TAATCTACAACATCCCTACCCAAAC	3	185
TET2	2	TGTTTTTTAGTTGTTTAGTTGATGGA	AACCCCTAAAAATTTTCAAAAACATA	6	185
TOM1	1	GGAGAGTTAGAGGATGTAAAAGG	TTACTCCACAACATACCAATCTATAACATTCAC	7	180
Gene Set 2
ELOVL2	2.1	TTTATGGAAGGATTGGGAATTTAT	AACCTCCTTCCCATATAACAAAAATA	5	156
ELOVL2	2.2	TGGGAAGGAGGTTATAATTTGTAGT	AAACCCTCATATTAAAAATATCATCAATAA	9	190
MYOD1	1	AAGGTTTGTAAGAGGAAGATTATTAA	CTTAAAAATCTCAAAAACCTCATTAAC	7	105	cg18555440
PDE4C	2	TTGATTAATGTAATTGTAGGTTTTT	TTACCTATAATTTTTCCACTAATACTATAT	6	206
TET2	3	GGAATAGGATAGAATTAATTATGTTGA	ATACTTTCTTTTCTTATAAAAAATCAAAAC	6	254
TET2	4	AATGTTTTATAAAGATTTTTTTATTT	TTACTTTCACTAACATCTTATTATAAC	9	249

## Sheet: Table C-E
Table C	Genomic PCR cycling conditions
Temperature (°C)	Time	Cycles	Step
98	30 sec		1
98	10 sec	x40	2
56-67	30 sec
72	30 sec
72	5 min		3
4	∞		4
Table D	Bisulphite converted PCR conditions
Temperature (°C)	Time	Cycles	Step
95	10 min		1
95	30 sec	x45	2
50-61	30 sec
72	30 sec
72	7 min		3
4	∞		4
Table E	Sample barcoding cycling
Temperature (°C)	Time	Cycles	Step
95	10 min		1
95	30 sec	x10	2
55	30 sec
72	30 sec
72	7 min		3
4	∞		4

## Sheet: Table F
Table F	DNA yield from analysed blood and feather quills
Tissue	FTA (adult)	Feather (adult)	Feather (chick)
N	30	47	6
Mean (ng)	1826.27	124.221	1844
SD	1295.12	116.665	343.5

## Sheet: Table G
Table G	DNA yield from adult feather quills
Quills used	1	2	3
N	23	25	9
Mean (ng)	68.54	149.4	178.8
SD	34.47	141.3	70.4

## Sheet: Table H
Table H	Absolute difference between feather replicates for gene set 1
Technical replicate		ASPA	EDARADD	GRIA2	KCNC3	TET2	Total (%)
	Min	0.0897296	0.00534299	0.0456896	NA	0.00635878
	Max	0.100442	0.0515331	0.0788065	NA	0.103619
	Mean	0.0949662	0.0242594	0.067275	NA	0.0474717	5.84931
Run replicate
	Min	0.000336726	0.00561632	0.00807398	0.00383371	0.00106445
	Max	0.0207425	0.0545453	0.122304	0.488452	0.225571
	Mean	0.00714718	0.0336142	0.0515198	0.115219	0.0446288	5.04259

## Sheet: Table I-J
Table I	Simple linear regression statistics for gene set 1							Table J	Simple linear regression statistics for gene set 2
Gene	CpG_ID	Tissue	R2	Slope	p			Gene	CpG_ID	Tissue	R2	Slope	p
KCNC3	66	FTA	0.325	+	0.019			ELOVL2.2	42	FP	0.285	-	0.00048
KCNC3	87	FTA	0.24	+	0.043			ELOVL2.2	125	FTA	0.119	-	0.041
KCNC3	31r	FTA	0.2	+	0.06			ELOVL2.2	54	FP	0.115	-	0.024
KCNC3	82	FTA	0.19	+	0.067			PDE4C	83	FTA	0.112	+	0.042
EDARADD	46	FP	0.168	+	0.0067			MYOD1	67	FTA	0.111	-	0.083
KCNC3	39	FTA	0.167	+	0.082			TET2.3	94r	FTA	0.102	-	0.045
ASPA	122	FP	0.157	-	0.0081			MYOD1	30	FTA	0.0923	-	0.1
KCNC3	117	FTA	0.141	+	0.1			ELOVL2.2	114	FP	0.0701	-	0.074
ASPA	144	FP	0.14	-	0.012			MYOD1	30	FP	0.067	+	0.054
GRIA2	87	FTA	0.137	-	0.11			ELOVL2.2	122	FP	0.0641	-	0.084
GRIA2	81	FP	0.114	-	0.023			ELOVL2.1	79	FP	0.0495	-	0.093
KCNC3	129	FTA	0.111	+	0.13			ELOVL2.2	54	FTA	0.0452	+	0.13
EDARADD	88	FP	0.0879	+	0.042			PDE4C	45	FP	0.0386	+	0.11
EDARADD	69	FP	0.0755	+	0.055			TET2.3	94r	FP	0.0384	-	0.14
ASPA	122	FTA	0.0744	+	0.18			TET2.3	57	FTA	0.0384	-	0.15
ASPA	144	FTA	0.0698	-	0.19			ELOVL2.1	89	FP	0.0348	-	0.14
EDARADD	73	FP	0.0679	+	0.065			PDE4C	38r	FTA	0.0278	+	0.19
KCNC3	66	FP	0.0677	+	0.071			TET2.3	37r	FTA	0.027	-	0.19
ASPA	136	FP	0.0666	-	0.064			PDE4C	93	FTA	0.0239	+	0.21
KCNC3	39r	FTA	0.0586	+	0.2			PDE4C	45	FTA	0.0235	+	0.21
TET2.2	74	FTA	0.0508	+	0.23			MYOD1	61	FTA	0.0184	+	0.26
TET2.2	76	FTA	0.0473	+	0.23			ELOVL2.2	144	FTA	0.0169	-	0.24
KCNC3	107	FTA	0.0327	+	0.25			ELOVL2.1	89	FTA	0.0111	-	0.28
KCNC3	117	FP	0.00928	+	0.26			MYOD1	37	FP	0.00575	-	0.27
EDARADD	73	FTA	0.00128	-	0.34			ELOVL2.1	25	FP	0.000614	+	0.32
KCNC3	87	FP	0.00125	+	0.31			TET2.3	35r	FP	0.000276	-	0.32
KCNC3	43	FTA	-0.00368	+	0.35			ELOVL2.2	116	FP	-0.00684	-	0.38
GRIA2	81	FTA	-0.00638	+	0.36			ELOVL2.2	125	FP	-0.00926	-	0.26
GRIA2	25	FP	-0.0143	-	0.49			ELOVL2.2	114	FTA	-0.00943	-	0.4
ELOVL2	37	FTA	-0.0162	+	0.39			ELOVL2.2	42	FTA	-0.0108	-	0.42
EDARADD	69	FTA	-0.017	-	0.39			ELOVL2.2	127	FP	-0.011	+	0.42
KCNC3	27r	FTA	-0.0171	+	0.39			MYOD1	64	FP	-0.012	-	0.48
KCNC3	43	FP	-0.0189	+	0.55			TET2.3	70	FTA	-0.0124	-	0.43
KCNC3	82	FP	-0.0193	+	0.55			MYOD1	34	FP	-0.0127	+	0.49
KCNC3	107	FP	-0.0198	+	0.56			PDE4C	137	FTA	-0.0127	-	0.43
KCNC3	129	FP	-0.02	-	0.57			MYOD1	61	FP	-0.0136	+	0.51
TET2.2	26	FP	-0.0215	+	0.63			PDE4C	26	FTA	-0.0146	-	0.45
TET2.2	40	FP	-0.0227	+	0.66			ELOVL2.2	61	FTA	-0.0152	-	0.46
KCNC3	39	FP	-0.0241	+	0.66			ELOVL2.1	79	FTA	-0.0166	+	0.48
TET2.2	96	FP	-0.0241	+	0.7			TET2.3	28	FTA	-0.0179	-	0.5
TET2.2	96	FTA	-0.0242	+	0.42			PDE4C	93	FP	-0.0185	-	0.59
KCNC3	31r	FP	-0.0243	+	0.66			PDE4C	26	FP	-0.0186	+	0.61
TET2.2	36	FP	-0.0246	+	0.71			MYOD1	27	FP	-0.0219	-	0.73
GRIA2	87	FP	-0.0256	-	0.75			TET2.3	57	FP	-0.0231	-	0.63
KCNC3	51	FP	-0.0259	-	0.71			MYOD1	67	FP	-0.0239	-	0.84
TET2.1	61r	FP	-0.026	-	0.74			PDE4C	83	FP	-0.0239	+	0.76
KCNC3	27r	FP	-0.0262	-	0.72			ELOVL2.1	56	FP	-0.0241	-	0.75
TET2.2	76	FP	-0.0274	+	0.84			PDE4C	38r	FP	-0.0247	-	0.81
TET2.1	58r	FP	-0.0279	-	0.82			ELOVL2.1	25	FTA	-0.0249	-	0.61
TET2.1	74r	FP	-0.0283	-	0.85			ELOVL2.1	33	FP	-0.0253	+	0.91
TET2.2	74	FP	-0.0283	-	0.92			ELOVL2.2	61	FP	-0.0256	-	0.17
KCNC3	39r	FP	-0.0295	-	0.88			TET2.3	37r	FP	-0.0258	+	0.71
TET2.1	58r	FTA	-0.0296	-	0.44			PDE4C	137	FP	-0.0263	-	0.98
GRIA2	25	FTA	-0.0335	+	0.46			ELOVL2.2	116	FTA	-0.0265	-	0.59
TET2.1	74r	FTA	-0.0437	-	0.51			ELOVL2.1	56	FTA	-0.0268	+	0.58
TET2.2	40	FTA	-0.0441	+	0.5			TET2.3	35r	FTA	-0.0279	+	0.67
KCNC3	51	FTA	-0.0493	+	0.54			ELOVL2.1	33	FTA	-0.0284	+	0.68
ASPA	136	FTA	-0.0495	+	0.55			TET2.3	28	FP	-0.03	+	0.92
TET2.1	61r	FTA	-0.0527	-	0.57			TET2.3	70	FP	-0.0303	+	0.98
EDARADD	46	FTA	-0.0589	-	0.55			MYOD1	37	FTA	-0.0305	-	0.52
TET2.2	26	FTA	-0.0599	+	0.58			ELOVL2.2	144	FP	-0.0333	-	0.99
ELOVL2	82	FTA	-0.0695	+	0.7			ELOVL2.2	122	FTA	-0.0357	+	0.75
EDARADD	88	FTA	-0.0711	-	0.61			ELOVL2.2	127	FTA	-0.0415	-	0.95
TET2.2	36	FTA	-0.076	+	0.7			MYOD1	27	FTA	-0.0499	+	0.76
ELOVL2	71r	FTA	-0.0787	+	0.82			MYOD1	64	FTA	-0.0521	-	0.81
								MYOD1	34	FTA	-0.0537	+	0.86

## Sheet: Table K
Table K Human and fulmar gene conservation
Fulmar gene (predicted)	Human gene	Human age associated CpG ID	Query cover	E value	Identity	Chicken gene	Fulmar accession ID	Comments
ASPA	ASPA	cg02228185	0.99	5e-29	0.83	ASPA	XM_009579688.1
ELOVL2	ELOVL2	cg16867657, cg16323298, cg01799681, cg24724428, cg21572722, cg21649660, cg05446010, cg22143569	0.53	7e-130	0.77	ELOVL2	XM_009579632.1	Some human conservation for exon base pairs 1000-2000 therefore chicken ELOVL2 sequence used for primers.
PDE4B	PDE4C	cg17861230	0.73	2e-48	0.8	PDE4B	XM_009581360.1	Human PDE4C exon region 2800-3500 has high similarity with chicken and fulmar regions predicted as PDE4B.
EDARADD	EDARADD	cg09809672	0.41	4e-68	0.78	EDARADD	XM_009578461.1	Poor human sequence conservation with fulmar, chicken sequence used to design primers for last exon.
GRIA2	GRIA2	cg25148589, cg16777106, cg17605476, cg22597733, cg00463631	0.69	5e-87	0.89	GRIA2	XM_009574686.1
KCNC4	KCNC3	cg06572160	0.72	1e-58	0.75	KCNC4	XM_009582051.1	Human KCNC3 exon 1 matched highly with fulmar scaffold 21887 with a conserved CpG (predicted KCNC4)
TET2	TET2	cg02382073	0.73	0	0.73	TET2	XM_009575157.1
MYOD1	MYOD1	cg18555440	0.57	7e-65	0.86	MYOD1	XM_009580318.1	This CpG ID associated with age in mouse.
