# Supplementary material for: DNA methylation levels in candidate genes associated with chronological age in mammals are not conserved in a long-lived seabird
Source: PLoS One. 2017 Dec 7;12(12):e0189181. doi: 10.1371/journal.pone.0189181 (PMC5720723; doi:10.1371/journal.pone.0189181)
Supplement: S6 File — (XLSX) [file pone.0189181.s011.xlsx]

## Sheet: ASPA_070416
UID	Age	CpG122	CpG136	CpG144
16001	0.1	0.00339111	0.00451759	0.00733575
16004	0.1	0.00312584	0.00417969	0.00737079
15007	5	0.00355768	0.00323342	0.00690768
15046	6	0.00315738	0.00294422	0.00740466
15105	7	0.00595441	0.00388466	0.0085461
15050	8	0.0040852	0.00422941	0.00738564
15057	12	0.00424277	0.00290313	0.00484524
15075	12	0.0054215	0.0045131	0.00437403
15092	13	0.00521322	0.00477213	0.00720196
15024	14	0.00453324	0.00355443	0.00656713
15026	15	0.00330172	0.00521071	0.00572334
15013	16	0.00540592	0.00453582	0.00637963
15041	21	0.00444522	0.00416697	0.0066201
15059	21	0.00404502	0.00394632	0.00697409

## Sheet: ASPA_m
/Users/depaolir/Desktop/MiSeq_STS_070416/STS_fasta/ASPA_fasta/STS15007-ASPA_S3_L001_R1_001.fasta
110	100	214
30809	30827	30766
615	607	554
30919	30927	30980
/Users/depaolir/Desktop/MiSeq_STS_070416/STS_fasta/ASPA_fasta/STS15013-ASPA_S12_L001_R1_001.fasta
398	334	470
73225	73302	73202
1603	1590	1554
73623	73636	73672
/Users/depaolir/Desktop/MiSeq_STS_070416/STS_fasta/ASPA_fasta/STS15024-ASPA_S10_L001_R1_001.fasta
361	283	523
79273	79336	79116
1391	1406	1386
79634	79619	79639
/Users/depaolir/Desktop/MiSeq_STS_070416/STS_fasta/ASPA_fasta/STS15026-ASPA_S11_L001_R1_001.fasta
275	434	477
83015	82856	82866
1498	1498	1445
83290	83290	83343
/Users/depaolir/Desktop/MiSeq_STS_070416/STS_fasta/ASPA_fasta/STS15041-ASPA_S13_L001_R1_001.fasta
304	285	453
68084	68110	67975
1319	1312	1279
68388	68395	68428
/Users/depaolir/Desktop/MiSeq_STS_070416/STS_fasta/ASPA_fasta/STS15046-ASPA_S4_L001_R1_001.fasta
238	222	559
75141	75180	74934
1424	1401	1310
75379	75402	75493
/Users/depaolir/Desktop/MiSeq_STS_070416/STS_fasta/ASPA_fasta/STS15050-ASPA_S6_L001_R1_001.fasta
257	266	465
62653	62627	62495
1101	1118	1051
62910	62893	62960
/Users/depaolir/Desktop/MiSeq_STS_070416/STS_fasta/ASPA_fasta/STS15057-ASPA_S7_L001_R1_001.fasta
282	193	322
66184	66287	66135
1167	1153	1176
66466	66480	66457
/Users/depaolir/Desktop/MiSeq_STS_070416/STS_fasta/ASPA_fasta/STS15059-ASPA_S14_L001_R1_001.fasta
248	242	428
61062	61081	60942
1121	1108	1061
61310	61323	61370
/Users/depaolir/Desktop/MiSeq_STS_070416/STS_fasta/ASPA_fasta/STS15075-ASPA_S8_L001_R1_001.fasta
233	194	188
42744	42792	42793
761	752	757
42977	42986	42981
/Users/depaolir/Desktop/MiSeq_STS_070416/STS_fasta/ASPA_fasta/STS15092-ASPA_S9_L001_R1_001.fasta
272	249	376
51903	51929	51832
932	929	899
52175	52178	52208
/Users/depaolir/Desktop/MiSeq_STS_070416/STS_fasta/ASPA_fasta/STS15105-ASPA_S5_L001_R1_001.fasta
279	182	401
46577	46669	46521
865	870	799
46856	46851	46922
/Users/depaolir/Desktop/MiSeq_STS_070416/STS_fasta/ASPA_fasta/STS16001-ASPA_S1_L001_R1_001.fasta
126	168	273
37030	37020	36942
647	615	588
37156	37188	37215
/Users/depaolir/Desktop/MiSeq_STS_070416/STS_fasta/ASPA_fasta/STS16004-ASPA_S2_L001_R1_001.fasta
175	234	413
55810	55751	55619
1017	1017	970
55985	55985	56032

## Sheet: EDARADD_070416
UID	Age	CpG46	CpG69	CpG73	CpG88		Notes
16001	0.1	0.784771	0.919185	0.929335	0.913625
16004	0.1	0.794231	0.930208	0.9339	0.924014
15007	5	0.77878	0.920885	0.930862	0.932296
15046	6	0.830971	0.944739	0.954822	0.950114
15105	7	0.810629	0.939802	0.945688	0.944727
15050	8	0.787367	0.915105	0.927168	0.910456
15057	12						<100 reads
15075	12						<100 reads
15092	13	0.699448	0.873018	0.881477	0.871521
15024	14	0.767884	0.857752	0.440143	0.863456
15026	15	0.772898	0.908462	0.917829	0.911572
15013	16	0.793421	0.908828	0.458931	0.915836
15041	21	0.818986	0.93892	0.946238	0.93947
15059	21	0.763286	0.915304	0.92654	0.92699

## Sheet: EDARADD_metrics
/Users/depaolir/Desktop/MiSeq_STS_070416/STS_fasta/EDARADD_fasta/STS15007-EDARADD_S19_L001_R1_001.fasta
48965	57943	58581	58578
13909	4978	4351	4254
649	602	591	691
62874	62921	62932	62832
/Users/depaolir/Desktop/MiSeq_STS_070416/STS_fasta/EDARADD_fasta/STS15013-EDARADD_S28_L001_R1_001.fasta
44691	51247	25858	51546
11636	5141	30486	4737
547	486	530	591
56327	56388	56344	56283
/Users/depaolir/Desktop/MiSeq_STS_070416/STS_fasta/EDARADD_fasta/STS15024-EDARADD_S26_L001_R1_001.fasta
51472	57544	29523	57817
15559	9543	37553	9143
625	569	580	696
67031	67087	67076	66960
/Users/depaolir/Desktop/MiSeq_STS_070416/STS_fasta/EDARADD_fasta/STS15026-EDARADD_S27_L001_R1_001.fasta
51155	60182	60752	60264
15031	6064	5439	5846
612	552	607	688
66186	66246	66191	66110
/Users/depaolir/Desktop/MiSeq_STS_070416/STS_fasta/EDARADD_fasta/STS15041-EDARADD_S29_L001_R1_001.fasta
43032	49390	49704	49294
9511	3213	2824	3176
505	445	520	578
52543	52603	52528	52470
/Users/depaolir/Desktop/MiSeq_STS_070416/STS_fasta/EDARADD_fasta/STS15046-EDARADD_S20_L001_R1_001.fasta
87178	99242	100179	99551
17733	5805	4740	5227
915	779	907	1048
104911	105047	104919	104778
/Users/depaolir/Desktop/MiSeq_STS_070416/STS_fasta/EDARADD_fasta/STS15050-EDARADD_S22_L001_R1_001.fasta
81987	95375	96571	94702
22141	8848	7586	9314
894	799	865	1006
104128	104223	104157	104016
/Users/depaolir/Desktop/MiSeq_STS_070416/STS_fasta/EDARADD_fasta/STS15057-EDARADD_S23_L001_R1_001.fasta
7	7	21	7
15	10	2	3
118	123	117	130
22	17	23	10
/Users/depaolir/Desktop/MiSeq_STS_070416/STS_fasta/EDARADD_fasta/STS15059-EDARADD_S30_L001_R1_001.fasta
55971	67219	67958	67890
17358	6220	5388	5347
682	572	665	774
73329	73439	73346	73237
/Users/depaolir/Desktop/MiSeq_STS_070416/STS_fasta/EDARADD_fasta/STS15075-EDARADD_S24_L001_R1_001.fasta
5	13	14	10
11	1	3	0
71	73	70	77
16	14	17	10
/Users/depaolir/Desktop/MiSeq_STS_070416/STS_fasta/EDARADD_fasta/STS15092-EDARADD_S25_L001_R1_001.fasta
65311	81587	82307	81292
28064	11867	11067	11984
748	669	749	847
93375	93454	93374	93276
/Users/depaolir/Desktop/MiSeq_STS_070416/STS_fasta/EDARADD_fasta/STS15105-EDARADD_S21_L001_R1_001.fasta
85390	99104	99667	99441
19948	6348	5724	5818
871	757	818	950
105338	105452	105391	105259
/Users/depaolir/Desktop/MiSeq_STS_070416/STS_fasta/EDARADD_fasta/STS16001-EDARADD_S17_L001_R1_001.fasta
71816	84201	85049	83509
19696	7403	6467	7895
778	686	774	886
91512	91604	91516	91404
/Users/depaolir/Desktop/MiSeq_STS_070416/STS_fasta/EDARADD_fasta/STS16004-EDARADD_S18_L001_R1_001.fasta
68805	80676	80900	79930
17826	6053	5726	6573
793	695	798	921
86631	86729	86626	86503

## Sheet: ELOVL2_070416
UID	Age	CpG37	CpG82	CpG71r
16001	0.1	0.733152	0.733087	0.440776
16004	0.1	0.675139	0.749305	0.493329
15007	5	0.787543	0.804877	0.715823
15046	6	0.783641	0.778186	0.661945
15105	7	0.869627	0.842894	0.695437
15050	8	0.79221	0.750315	0.576434
15057	12	0.678306	0.765013	0.479258
15075	12	0.77239	0.810547	0.702969
15092	13	0.817249	0.849922	0.829268
15024	14	0.838686	0.78373	0.646135
15026	15	0.737278	0.816053	0.621959
15013	16	0.737014	0.815563	0.598292
15041	21	0.807897	0.743594	0.567171
15059	21	0.780159	0.748854	0.4693

## Sheet: ELOVL2_metrics
/Users/depaolir/Desktop/MiSeq_STS_070416/STS_fasta/ELOVL2_fasta_F/STS15007-ELOVL2_S35_L001_R1_001.fasta
19713	20068
5318	4865
11510	11608
25031	24933
/Users/depaolir/Desktop/MiSeq_STS_070416/STS_fasta/ELOVL2_fasta_F/STS15013-ELOVL2_S44_L001_R1_001.fasta
20318	21999
7250	4975
50094	50688
27568	26974
/Users/depaolir/Desktop/MiSeq_STS_070416/STS_fasta/ELOVL2_fasta_F/STS15024-ELOVL2_S42_L001_R1_001.fasta
22065	20337
4244	5612
26662	27022
26309	25949
/Users/depaolir/Desktop/MiSeq_STS_070416/STS_fasta/ELOVL2_fasta_F/STS15026-ELOVL2_S43_L001_R1_001.fasta
13431	14569
4786	3284
53330	53694
18217	17853
/Users/depaolir/Desktop/MiSeq_STS_070416/STS_fasta/ELOVL2_fasta_F/STS15041-ELOVL2_S45_L001_R1_001.fasta
49718	37872
11822	13059
32134	42743
61540	50931
/Users/depaolir/Desktop/MiSeq_STS_070416/STS_fasta/ELOVL2_fasta_F/STS15046-ELOVL2_S36_L001_R1_001.fasta
45278	44850
12501	12784
665	810
57779	57634
/Users/depaolir/Desktop/MiSeq_STS_070416/STS_fasta/ELOVL2_fasta_F/STS15050-ELOVL2_S38_L001_R1_001.fasta
38442	36349
10083	12096
4318	4398
48525	48445
/Users/depaolir/Desktop/MiSeq_STS_070416/STS_fasta/ELOVL2_fasta_F/STS15057-ELOVL2_S39_L001_R1_001.fasta
27468	30879
13027	9485
459	590
40495	40364
/Users/depaolir/Desktop/MiSeq_STS_070416/STS_fasta/ELOVL2_fasta_F/STS15059-ELOVL2_S46_L001_R1_001.fasta
49292	47231
13890	15840
757	868
63182	63071
/Users/depaolir/Desktop/MiSeq_STS_070416/STS_fasta/ELOVL2_fasta_F/STS15075-ELOVL2_S40_L001_R1_001.fasta
17076	17383
5032	4063
36266	36928
22108	21446
/Users/depaolir/Desktop/MiSeq_STS_070416/STS_fasta/ELOVL2_fasta_F/STS15092-ELOVL2_S41_L001_R1_001.fasta
47456	49287
10612	8703
674	752
58068	57990
/Users/depaolir/Desktop/MiSeq_STS_070416/STS_fasta/ELOVL2_fasta_F/STS15105-ELOVL2_S37_L001_R1_001.fasta
40522	38999
6075	7269
26613	26942
46597	46268
/Users/depaolir/Desktop/MiSeq_STS_070416/STS_fasta/ELOVL2_fasta_F/STS16001-ELOVL2_S33_L001_R1_001.fasta
33964	33928
12362	12353
480	525
46326	46281
/Users/depaolir/Desktop/MiSeq_STS_070416/STS_fasta/ELOVL2_fasta_F/STS16004-ELOVL2_S34_L001_R1_001.fasta
36126	39914
17383	13354
594	835
53509	53268
/Users/depaolir/Desktop/MiSeq_STS_070416/STS_fasta/ELOVL2_fasta_R/STS15007-ELOVL2_S35_L001_R2_001.fasta
15766
6259
2922
22025
/Users/depaolir/Desktop/MiSeq_STS_070416/STS_fasta/ELOVL2_fasta_R/STS15013-ELOVL2_S44_L001_R2_001.fasta
14359
9641
41264
24000
/Users/depaolir/Desktop/MiSeq_STS_070416/STS_fasta/ELOVL2_fasta_R/STS15024-ELOVL2_S42_L001_R2_001.fasta
15473
8474
4756
23947
/Users/depaolir/Desktop/MiSeq_STS_070416/STS_fasta/ELOVL2_fasta_R/STS15026-ELOVL2_S43_L001_R2_001.fasta
10202
6201
43356
16403
/Users/depaolir/Desktop/MiSeq_STS_070416/STS_fasta/ELOVL2_fasta_R/STS15041-ELOVL2_S45_L001_R2_001.fasta
31402
23964
28224
55366
/Users/depaolir/Desktop/MiSeq_STS_070416/STS_fasta/ELOVL2_fasta_R/STS15046-ELOVL2_S36_L001_R2_001.fasta
34349
17542
1027
51891
/Users/depaolir/Desktop/MiSeq_STS_070416/STS_fasta/ELOVL2_fasta_R/STS15050-ELOVL2_S38_L001_R2_001.fasta
24959
18340
2400
43299
/Users/depaolir/Desktop/MiSeq_STS_070416/STS_fasta/ELOVL2_fasta_R/STS15057-ELOVL2_S39_L001_R2_001.fasta
17295
18792
620
36087
/Users/depaolir/Desktop/MiSeq_STS_070416/STS_fasta/ELOVL2_fasta_R/STS15059-ELOVL2_S46_L001_R2_001.fasta
26813
30321
947
57134
/Users/depaolir/Desktop/MiSeq_STS_070416/STS_fasta/ELOVL2_fasta_R/STS15075-ELOVL2_S40_L001_R2_001.fasta
14207
6003
22003
20210
/Users/depaolir/Desktop/MiSeq_STS_070416/STS_fasta/ELOVL2_fasta_R/STS15092-ELOVL2_S41_L001_R2_001.fasta
43282
8911
1089
52193
/Users/depaolir/Desktop/MiSeq_STS_070416/STS_fasta/ELOVL2_fasta_R/STS15105-ELOVL2_S37_L001_R2_001.fasta
28958
12682
22946
41640
/Users/depaolir/Desktop/MiSeq_STS_070416/STS_fasta/ELOVL2_fasta_R/STS16001-ELOVL2_S33_L001_R2_001.fasta
18424
23375
636
41799
/Users/depaolir/Desktop/MiSeq_STS_070416/STS_fasta/ELOVL2_fasta_R/STS16004-ELOVL2_S34_L001_R2_001.fasta
23737
24379
837
48116

## Sheet: GRIA2_070416
UID	Age	CpG25	CpG81	CpG87
16001	0.1	0.679791	0.802165	0.62149
16004	0.1	0.69845	0.792934	0.600437
15007	5	0.785188	0.868307	0.658813
15046	6	0.711475	0.857252	0.634107
15105	7	0.834841	0.901927	0.73989
15050	8	0.787982	0.843718	0.594495
15057	12	0.66571	0.795616	0.512041
15075	12	0.775387	0.842906	0.606641
15092	13	0.718643	0.818037	0.537597
15024	14	0.797441	0.863257	0.665207
15026	15	0.724561	0.809796	0.484127
15013	16	0.793318	0.886819	0.624416
15041	21	0.751914	0.855075	0.508178
15059	21	0.742772	0.851842	0.585527

## Sheet: GRIA2_metrics
/Users/depaolir/Desktop/MiSeq_STS_070416/STS_fasta/GRIA2_fasta/STS15007-GRIA2_S67_L001_R1_001.fasta
30481
8339
393
38820
/Users/depaolir/Desktop/MiSeq_STS_070416/STS_fasta/GRIA2_fasta/STS15013-GRIA2_S76_L001_R1_001.fasta
44429
11575
709
56004
/Users/depaolir/Desktop/MiSeq_STS_070416/STS_fasta/GRIA2_fasta/STS15024-GRIA2_S74_L001_R1_001.fasta
47675
12110
748
59785
/Users/depaolir/Desktop/MiSeq_STS_070416/STS_fasta/GRIA2_fasta/STS15026-GRIA2_S75_L001_R1_001.fasta
45522
17305
738
62827
/Users/depaolir/Desktop/MiSeq_STS_070416/STS_fasta/GRIA2_fasta/STS15041-GRIA2_S77_L001_R1_001.fasta
53537
17664
813
71201
/Users/depaolir/Desktop/MiSeq_STS_070416/STS_fasta/GRIA2_fasta/STS15046-GRIA2_S68_L001_R1_001.fasta
47846
19403
734
67249
/Users/depaolir/Desktop/MiSeq_STS_070416/STS_fasta/GRIA2_fasta/STS15050-GRIA2_S70_L001_R1_001.fasta
50683
13637
754
64320
/Users/depaolir/Desktop/MiSeq_STS_070416/STS_fasta/GRIA2_fasta/STS15057-GRIA2_S71_L001_R1_001.fasta
56837
28541
734
85378
/Users/depaolir/Desktop/MiSeq_STS_070416/STS_fasta/GRIA2_fasta/STS15059-GRIA2_S78_L001_R1_001.fasta
41284
14297
545
55581
/Users/depaolir/Desktop/MiSeq_STS_070416/STS_fasta/GRIA2_fasta/STS15075-GRIA2_S72_L001_R1_001.fasta
36644
10615
447
47259
/Users/depaolir/Desktop/MiSeq_STS_070416/STS_fasta/GRIA2_fasta/STS15092-GRIA2_S73_L001_R1_001.fasta
48982
19177
990
68159
/Users/depaolir/Desktop/MiSeq_STS_070416/STS_fasta/GRIA2_fasta/STS15105-GRIA2_S69_L001_R1_001.fasta
66273
13111
950
79384
/Users/depaolir/Desktop/MiSeq_STS_070416/STS_fasta/GRIA2_fasta/STS16001-GRIA2_S65_L001_R1_001.fasta
43682
20576
576
64258
/Users/depaolir/Desktop/MiSeq_STS_070416/STS_fasta/GRIA2_fasta/STS16004-GRIA2_S66_L001_R1_001.fasta
60131
25961
953
86092
/Users/depaolir/Desktop/MiSeq_STS_070416/STS_fasta/GRIA2_fasta/STS15007-GRIA2_S67_L001_R1_001.fasta
33277	25278
5047	13091
889	844
38324	38369
/Users/depaolir/Desktop/MiSeq_STS_070416/STS_fasta/GRIA2_fasta/STS15013-GRIA2_S76_L001_R1_001.fasta
49316	34730
6294	20890
1103	1093
55610	55620
/Users/depaolir/Desktop/MiSeq_STS_070416/STS_fasta/GRIA2_fasta/STS15024-GRIA2_S74_L001_R1_001.fasta
51413	39637
8144	19949
976	947
59557	59586
/Users/depaolir/Desktop/MiSeq_STS_070416/STS_fasta/GRIA2_fasta/STS15026-GRIA2_S75_L001_R1_001.fasta
50477	30195
11856	32175
1232	1195
62333	62370
/Users/depaolir/Desktop/MiSeq_STS_070416/STS_fasta/GRIA2_fasta/STS15041-GRIA2_S77_L001_R1_001.fasta
60423	35917
10241	34761
1350	1336
70664	70678
/Users/depaolir/Desktop/MiSeq_STS_070416/STS_fasta/GRIA2_fasta/STS15046-GRIA2_S68_L001_R1_001.fasta
57327	42411
9546	24472
1110	1100
66873	66883
/Users/depaolir/Desktop/MiSeq_STS_070416/STS_fasta/GRIA2_fasta/STS15050-GRIA2_S70_L001_R1_001.fasta
53798	37908
9965	25857
1311	1309
63763	63765
/Users/depaolir/Desktop/MiSeq_STS_070416/STS_fasta/GRIA2_fasta/STS15057-GRIA2_S71_L001_R1_001.fasta
67364	43375
17305	41335
1443	1402
84669	84710
/Users/depaolir/Desktop/MiSeq_STS_070416/STS_fasta/GRIA2_fasta/STS15059-GRIA2_S78_L001_R1_001.fasta
46997	32317
8174	22876
955	933
55171	55193
/Users/depaolir/Desktop/MiSeq_STS_070416/STS_fasta/GRIA2_fasta/STS15075-GRIA2_S72_L001_R1_001.fasta
39534	28466
7368	18458
804	782
46902	46924
/Users/depaolir/Desktop/MiSeq_STS_070416/STS_fasta/GRIA2_fasta/STS15092-GRIA2_S73_L001_R1_001.fasta
55404	36419
12324	31325
1421	1405
67728	67744
/Users/depaolir/Desktop/MiSeq_STS_070416/STS_fasta/GRIA2_fasta/STS15105-GRIA2_S69_L001_R1_001.fasta
71236	58455
7746	20550
1352	1329
78982	79005
/Users/depaolir/Desktop/MiSeq_STS_070416/STS_fasta/GRIA2_fasta/STS16001-GRIA2_S65_L001_R1_001.fasta
51195	39689
12626	24172
1013	973
63821	63861
/Users/depaolir/Desktop/MiSeq_STS_070416/STS_fasta/GRIA2_fasta/STS16004-GRIA2_S66_L001_R1_001.fasta
67822	51380
17711	34191
1512	1474
85533	85571

## Sheet: KCNC3_070416
UID	Age	CpG39	CpG43	CpG51	CpG66	CpG82	CpG87	CpG107	CpG117	CpG129			CpG27r	CpG31r	CpG39r
16001	0.1	0.841169	0.885849	0.850838	0.843204	0.864019	0.864847	0.862485	0.8467	0.741886			0.763276	0.788237	0.76914
16004	0.1	0.820062	0.87352	0.84385	0.828252	0.857338	0.878108	0.866511	0.857076	0.748925			0.744207	0.773523	0.723631
15007	5	0.857752	0.909812	0.890683	0.866495	0.902409	0.858533	0.896345	0.879002	0.781168			0.808868	0.821486	0.750934
15046	6	0.84455	0.903375	0.880864	0.878265	0.901331	0.914917	0.900231	0.926488	0.793191			0.822592	0.842147	0.816312
15105	7	0.890591	0.927083	0.905993	0.887915	0.909532	0.933828	0.918327	0.924462	0.822375			0.866244	0.88014	0.82797
15050	8	0.849421	0.922979	0.891686	0.87638	0.912387	0.920995	0.918915	0.915168	0.780789			0.845591	0.845414	0.809896
15057	12	0.849454	0.880605	0.836156	0.847079	0.873787	0.882205	0.872424	0.826863	0.732325			0.712623	0.805489	0.713569
15075	12	0.862956	0.89162	0.858423	0.869032	0.891505	0.864221	0.879587	0.889123	0.797826			0.818035	0.825161	0.769362
15092	13	0.845421	0.896256	0.86147	0.879247	0.886051	0.894845	0.882664	0.892399	0.806265			0.816572	0.851099	0.81103
15024	14	0.866566	0.912217	0.872233	0.864627	0.894145	0.913895	0.896274	0.916271	0.790721			0.821145	0.848956	0.767022
15026	15	0.859805	0.907499	0.888857	0.885999	0.917702	0.926644	0.912546	0.908455	0.799781			0.819612	0.839757	0.796238
15013	16	0.876093	0.918697	0.879915	0.885746	0.8964	0.925457	0.893467	0.914547	0.847894			0.811573	0.850889	0.804244
15041	21	0.880003	0.914256	0.888137	0.886838	0.908615	0.925157	0.904101	0.9311	0.835511			0.84563	0.87001	0.845336
15059	21	0.846629	0.891719	0.86483	0.875071	0.8989	0.920899	0.891142	0.901867	0.751477			0.781503	0.818446	0.775987

## Sheet: KCNC3_metrics
/Users/depaolir/Desktop/MiSeq_STS_070416/STS_fasta/KCNC3_fasta_F/STS15007-KCNC3_S51_L001_R1_001.fasta
42023	44367	43794
6969	4398	5375
2897	3124	2720
48992	48765	49169
/Users/depaolir/Desktop/MiSeq_STS_070416/STS_fasta/KCNC3_fasta_F/STS15013-KCNC3_S60_L001_R1_001.fasta
66018	68838	66438
9337	6092	9067
4283	4708	4133
75355	74930	75505
/Users/depaolir/Desktop/MiSeq_STS_070416/STS_fasta/KCNC3_fasta_F/STS15024-KCNC3_S58_L001_R1_001.fasta
65859	68949	66513
10141	6635	9743
4433	4849	4177
76000	75584	76256
/Users/depaolir/Desktop/MiSeq_STS_070416/STS_fasta/KCNC3_fasta_F/STS15026-KCNC3_S59_L001_R1_001.fasta
67953	71275	70481
11080	7265	8813
4641	5134	4380
79033	78540	79294
/Users/depaolir/Desktop/MiSeq_STS_070416/STS_fasta/KCNC3_fasta_F/STS15041-KCNC3_S61_L001_R1_001.fasta
74758	77293	75679
10194	7249	9532
4517	4927	4258
84952	84542	85211
/Users/depaolir/Desktop/MiSeq_STS_070416/STS_fasta/KCNC3_fasta_F/STS15046-KCNC3_S52_L001_R1_001.fasta
70411	74953	73701
12960	8017	9968
5386	5787	5088
83371	82970	83669
/Users/depaolir/Desktop/MiSeq_STS_070416/STS_fasta/KCNC3_fasta_F/STS15050-KCNC3_S54_L001_R1_001.fasta
59874	64699	63060
10614	5399	7660
4369	4759	4137
70488	70098	70720
/Users/depaolir/Desktop/MiSeq_STS_070416/STS_fasta/KCNC3_fasta_F/STS15057-KCNC3_S55_L001_R1_001.fasta
65385	67457	64634
11588	9146	12665
4833	5203	4507
76973	76603	77299
/Users/depaolir/Desktop/MiSeq_STS_070416/STS_fasta/KCNC3_fasta_F/STS15059-KCNC3_S62_L001_R1_001.fasta
64144	67249	65753
11620	8166	10277
4503	4852	4237
75764	75415	76030
/Users/depaolir/Desktop/MiSeq_STS_070416/STS_fasta/KCNC3_fasta_F/STS15075-KCNC3_S56_L001_R1_001.fasta
57793	59373	57656
9178	7217	9509
3890	4271	3696
66971	66590	67165
/Users/depaolir/Desktop/MiSeq_STS_070416/STS_fasta/KCNC3_fasta_F/STS15092-KCNC3_S57_L001_R1_001.fasta
58061	61251	59382
10616	7090	9549
4314	4650	4060
68677	68341	68931
/Users/depaolir/Desktop/MiSeq_STS_070416/STS_fasta/KCNC3_fasta_F/STS15105-KCNC3_S53_L001_R1_001.fasta
80635	83482	82237
9906	6566	8533
4907	5400	4678
90541	90048	90770
/Users/depaolir/Desktop/MiSeq_STS_070416/STS_fasta/KCNC3_fasta_F/STS16001-KCNC3_S49_L001_R1_001.fasta
49687	52072	50470
9382	6710	8848
3814	4101	3565
59069	58782	59318
/Users/depaolir/Desktop/MiSeq_STS_070416/STS_fasta/KCNC3_fasta_F/STS16004-KCNC3_S50_L001_R1_001.fasta
65737	69665	67935
14424	10087	12571
5280	5689	4935
80161	79752	80506
/Users/depaolir/Desktop/MiSeq_STS_070416/STS_fasta/KCNC3_fasta_F/STS15007-KCNC3_S51_L001_R1_001.fasta
44011	45772	43756	45494	44619	37307
6781	4950	7210	5261	6142	10451
1097	1167	923	1134	1128	4131
50792	50722	50966	50755	50761	47758
/Users/depaolir/Desktop/MiSeq_STS_070416/STS_fasta/KCNC3_fasta_F/STS15013-KCNC3_S60_L001_R1_001.fasta
69508	70241	72728	70046	71706	63626
8966	8118	5858	8352	6700	11414
1164	1279	1052	1240	1232	4598
78474	78359	78586	78398	78406	75040
/Users/depaolir/Desktop/MiSeq_STS_070416/STS_fasta/KCNC3_fasta_F/STS15024-KCNC3_S58_L001_R1_001.fasta
68603	70878	72577	71062	72642	59327
10741	8391	6838	8224	6638	15702
1089	1164	1018	1147	1153	5404
79344	79269	79415	79286	79280	75029
/Users/depaolir/Desktop/MiSeq_STS_070416/STS_fasta/KCNC3_fasta_F/STS15026-KCNC3_S59_L001_R1_001.fasta
72752	75302	76248	74899	74546	62067
9361	6753	6036	7178	7512	15538
1561	1619	1390	1597	1616	6069
82113	82055	82284	82077	82058	77605
/Users/depaolir/Desktop/MiSeq_STS_070416/STS_fasta/KCNC3_fasta_F/STS15041-KCNC3_S61_L001_R1_001.fasta
78220	80049	81696	79673	82042	70289
9981	8051	6609	8451	6071	13838
1268	1369	1164	1345	1356	5342
88201	88100	88305	88124	88113	84127
/Users/depaolir/Desktop/MiSeq_STS_070416/STS_fasta/KCNC3_fasta_F/STS15046-KCNC3_S52_L001_R1_001.fasta
76525	78432	79896	78384	80661	65305
10607	8586	7430	8687	6400	17027
1625	1739	1431	1686	1696	6425
87132	87018	87326	87071	87061	82332
/Users/depaolir/Desktop/MiSeq_STS_070416/STS_fasta/KCNC3_fasta_F/STS15050-KCNC3_S54_L001_R1_001.fasta
64477	67034	67951	67520	67252	54129
9095	6437	5829	5958	6234	15197
1285	1386	1077	1379	1371	5531
73572	73471	73780	73478	73486	69326
/Users/depaolir/Desktop/MiSeq_STS_070416/STS_fasta/KCNC3_fasta_F/STS15057-KCNC3_S55_L001_R1_001.fasta
68084	70117	70909	70060	66388	54868
12291	10128	9468	10245	13901	20055
1431	1561	1429	1501	1517	6883
80375	80245	80377	80305	80289	74923
/Users/depaolir/Desktop/MiSeq_STS_070416/STS_fasta/KCNC3_fasta_F/STS15059-KCNC3_S62_L001_R1_001.fasta
69324	71121	73054	70541	71381	55979
9897	7999	6275	8617	7767	18513
1046	1147	938	1109	1119	5775
79221	79120	79329	79158	79148	74492
/Users/depaolir/Desktop/MiSeq_STS_070416/STS_fasta/KCNC3_fasta_F/STS15075-KCNC3_S56_L001_R1_001.fasta
60781	62285	60435	61440	62099	52781
9160	7580	9495	8411	7744	13375
920	996	931	1010	1018	4705
69941	69865	69930	69851	69843	66156
/Users/depaolir/Desktop/MiSeq_STS_070416/STS_fasta/KCNC3_fasta_F/STS15092-KCNC3_S57_L001_R1_001.fasta
63035	63443	64300	63159	63927	54697
8657	8159	7556	8396	7708	13143
1299	1389	1135	1436	1356	5151
71692	71602	71856	71555	71635	67840
/Users/depaolir/Desktop/MiSeq_STS_070416/STS_fasta/KCNC3_fasta_F/STS15105-KCNC3_S53_L001_R1_001.fasta
83535	85466	88046	86308	86929	73448
10545	8501	6239	7676	7103	15864
1368	1481	1163	1464	1416	6136
94080	93967	94285	93984	94032	89312
/Users/depaolir/Desktop/MiSeq_STS_070416/STS_fasta/KCNC3_fasta_F/STS16001-KCNC3_S49_L001_R1_001.fasta
51938	53151	53470	53073	52111	42674
9658	8365	8356	8462	9435	14847
1287	1367	1057	1348	1337	5362
61596	61516	61826	61535	61546	57521
/Users/depaolir/Desktop/MiSeq_STS_070416/STS_fasta/KCNC3_fasta_F/STS16004-KCNC3_S50_L001_R1_001.fasta
69381	71706	73747	72501	71709	58673
14387	11932	10237	11169	11958	19670
1673	1803	1457	1771	1774	7098
83768	83638	83984	83670	83667	78343
/Users/depaolir/Desktop/MiSeq_STS_070416/STS_fasta/KCNC3_fasta_R/STS15007-KCNC3_S51_L001_R2_001.fasta
40737	41338	37799
9626	8983	12537
665	707	692
50363	50321	50336
/Users/depaolir/Desktop/MiSeq_STS_070416/STS_fasta/KCNC3_fasta_R/STS15013-KCNC3_S60_L001_R2_001.fasta
61979	64939	61359
14390	11380	14935
1109	1159	1184
76369	76319	76294
/Users/depaolir/Desktop/MiSeq_STS_070416/STS_fasta/KCNC3_fasta_R/STS15024-KCNC3_S58_L001_R2_001.fasta
62880	64957	58714
13696	11557	17834
1080	1142	1108
76576	76514	76548
/Users/depaolir/Desktop/MiSeq_STS_070416/STS_fasta/KCNC3_fasta_R/STS15026-KCNC3_S59_L001_R2_001.fasta
65737	67304	63840
14468	12843	16337
1128	1186	1156
80205	80147	80177
/Users/depaolir/Desktop/MiSeq_STS_070416/STS_fasta/KCNC3_fasta_R/STS15041-KCNC3_S61_L001_R2_001.fasta
73317	75335	73223
13384	11256	13397
1212	1322	1293
86701	86591	86620
/Users/depaolir/Desktop/MiSeq_STS_070416/STS_fasta/KCNC3_fasta_R/STS15046-KCNC3_S52_L001_R2_001.fasta
69820	71436	69260
15058	13390	15585
1290	1342	1323
84878	84826	84845
/Users/depaolir/Desktop/MiSeq_STS_070416/STS_fasta/KCNC3_fasta_R/STS15050-KCNC3_S54_L001_R2_001.fasta
60294	60229	57731
11010	11013	13551
999	1061	1021
71304	71242	71282
/Users/depaolir/Desktop/MiSeq_STS_070416/STS_fasta/KCNC3_fasta_R/STS15057-KCNC3_S55_L001_R2_001.fasta
55700	62899	55739
22462	15189	22374
1161	1235	1210
78162	78088	78113
/Users/depaolir/Desktop/MiSeq_STS_070416/STS_fasta/KCNC3_fasta_R/STS15059-KCNC3_S62_L001_R2_001.fasta
60300	63094	59848
16859	13996	17277
1045	1114	1079
77159	77090	77125
/Users/depaolir/Desktop/MiSeq_STS_070416/STS_fasta/KCNC3_fasta_R/STS15075-KCNC3_S56_L001_R2_001.fasta
55700	56153	52342
12390	11898	15691
967	1006	1024
68090	68051	68033
/Users/depaolir/Desktop/MiSeq_STS_070416/STS_fasta/KCNC3_fasta_R/STS15092-KCNC3_S57_L001_R2_001.fasta
57503	59891	57086
12917	10478	13301
1044	1095	1077
70420	70369	70387
/Users/depaolir/Desktop/MiSeq_STS_070416/STS_fasta/KCNC3_fasta_R/STS15105-KCNC3_S53_L001_R2_001.fasta
79218	80414	75669
12232	10951	15722
1261	1346	1320
91450	91365	91391
/Users/depaolir/Desktop/MiSeq_STS_070416/STS_fasta/KCNC3_fasta_R/STS16001-KCNC3_S49_L001_R2_001.fasta
46727	48222	47066
14492	12955	14127
839	881	865
61219	61177	61193
/Users/depaolir/Desktop/MiSeq_STS_070416/STS_fasta/KCNC3_fasta_R/STS16004-KCNC3_S50_L001_R2_001.fasta
60737	63080	59049
20876	18469	22552
1139	1203	1151
81613	81549	81601

[truncated: 4 more sheets: TET2#1_070416, TET2#1_metrics, TET2#2_070416, TET2#2_metrics]
