# Supplementary material for: DNA methylation levels in candidate genes associated with chronological age in mammals are not conserved in a long-lived seabird
Source: PLoS One. 2017 Dec 7;12(12):e0189181. doi: 10.1371/journal.pone.0189181 (PMC5720723; doi:10.1371/journal.pone.0189181)
Supplement: S7 File — (XLSX) [file pone.0189181.s012.xlsx]

## Sheet: ASPA_FP
UID	Age	Sex	CpG122	CpG136	CpG144
16001	0.1	M	0.0759616	0.0811428	0.0793228
16004	0.1		0.0191634	0.0105347	0.019074
16004TR	0.1		0.108893	0.110976	0.113801
16005	0.1	F	0.0878404	0.0612054	0.0222264
16006	0.15	M	0.162217	0.00453286	0.170744
16007	0.15		0.0492524	0.0876606	0.0930396
16008	0.15		0.000424989	0.00063857	0.00661122
15007	5	F	0.00373545	0.00361533	0.0055594
15025	5		0.000746129	0.000373483	0.010084
15103	5	M	0.00739993	0.00482496	0.0109013
15046	6	M	0.00146654	0.000379334	0.00292866
15106	6	M	0.0012527	0.000114194	0.00662479
15105	7	M	0.0156654	0.00778518	0.00442053
15050	8	M	0.000711641	0.000433235	0.00282045
15037	8	M	0.000655499	0.00021917	0.00752979
15076	8	F	0.0539956	0.000278334	0.0183328
15091	8	F	0.00682448	0.000142765	0.00542431
15057	12	F	0.112357	0.114414	0.137359
15075	12	F	0.0106807	0.00568654	0.0174216
15044	12	M	0.000581339	0.000291687	0.00427891
15044RR	12	M	0.00021901	0.0210342	0.00394218
15065	12	F	0.0299075	0.0430409	0.0234347
15073	12	F	0.0141859	0.0288136	0.00976438
15077	12	F	0.0216392	0.0337195	0.0392215
15099	12	F	0.00287356	0.0194189	0.00374532
15111	12	M	0.0501909	0.00236708	0.0127458
15116	12	M	0.000944912	0.000378896	0.00531057
15092	13		0.0446347	0.00177672	0.0094275
15024	14	M	0.00075868	0.000613992	0.00277967
15087	14	F	0.000577451	0.000578453	0.00549848
15026	15	M	0.00405261	0.00697211	0.00905595
15020	15	M	0.000499168	0.0252162	0.0314
15013	16	M	0.0260486	0.0115509	0.0187517
15031	16	M	0.0249404	0.0339627	0.00423407
15039	16	M	0.000273823	0.000274123	0.0109739
15047	16	F	0.0132848	0.0140618	0.0130508
15041	21	M	0.0179133	0.01088	0.0182327
15059	21	F	0.000610157	0.000358822	0.00218499

## Sheet: ASPAm
/Users/depaolir/Desktop/STSFP_140716/fasta/ASPA_f/STS15020-ASPA_S15_L001_R1_001.fasta
3	242	301
6007	9355	9285
4137	550	561
6010	9597	9586
/Users/depaolir/Desktop/STSFP_140716/fasta/ASPA_f/STS15025-ASPA_S1_L001_R1_001.fasta
4	2	54
5357	5353	5301
188	194	194
5361	5355	5355
/Users/depaolir/Desktop/STSFP_140716/fasta/ASPA_f/STS15031-ASPA_S16_L001_R1_001.fasta
230	313	39
8992	8903	9172
551	557	562
9222	9216	9211
/Users/depaolir/Desktop/STSFP_140716/fasta/ASPA_f/STS15037-ASPA_S4_L001_R1_001.fasta
9	3	103
13721	13685	13576
1093	1135	1144
13730	13688	13679
/Users/depaolir/Desktop/STSFP_140716/fasta/ASPA_f/STS15039-ASPA_S17_L001_R1_001.fasta
1	1	40
3651	3647	3605
150	154	157
3652	3648	3645
/Users/depaolir/Desktop/STSFP_140716/fasta/ASPA_f/STS15044-ASPA_S7_L001_R1_001.fasta
6	3	44
10315	10282	10239
951	987	989
10321	10285	10283
/Users/depaolir/Desktop/STSFP_140716/fasta/ASPA_f/STS15044-RR-ASPA_S23_L001_R1_001.fasta
1	96	18
4565	4468	4548
206	208	206
4566	4564	4566
/Users/depaolir/Desktop/STSFP_140716/fasta/ASPA_f/STS15047-ASPA_S18_L001_R1_001.fasta
157	166	154
11661	11639	11646
569	582	587
11818	11805	11800
/Users/depaolir/Desktop/STSFP_140716/fasta/ASPA_f/STS15065-ASPA_S8_L001_R1_001.fasta
417	599	326
13526	13318	13585
1144	1170	1176
13943	13917	13911
/Users/depaolir/Desktop/STSFP_140716/fasta/ASPA_f/STS15073-ASPA_S9_L001_R1_001.fasta
67	136	46
4656	4584	4665
186	189	198
4723	4720	4711
/Users/depaolir/Desktop/STSFP_140716/fasta/ASPA_f/STS15076-ASPA_S5_L001_R1_001.fasta
973	5	329
17047	17959	17617
1433	1489	1507
18020	17964	17946
/Users/depaolir/Desktop/STSFP_140716/fasta/ASPA_f/STS15077-ASPA_S10_L001_R1_001.fasta
146	227	264
6601	6505	6467
4871	4886	4887
6747	6732	6731
/Users/depaolir/Desktop/STSFP_140716/fasta/ASPA_f/STS15087-ASPA_S14_L001_R1_001.fasta
4	4	38
6923	6911	6873
567	579	583
6927	6915	6911
/Users/depaolir/Desktop/STSFP_140716/fasta/ASPA_f/STS15091-ASPA_S6_L001_R1_001.fasta
96	2	76
13971	14007	13935
1273	1331	1329
14067	14009	14011
/Users/depaolir/Desktop/STSFP_140716/fasta/ASPA_f/STS15099-ASPA_S11_L001_R1_001.fasta
20	135	26
6940	6817	6916
746	754	764
6960	6952	6942
/Users/depaolir/Desktop/STSFP_140716/fasta/ASPA_f/STS15103-ASPA_S2_L001_R1_001.fasta
66	43	97
8853	8869	8801
596	603	617
8919	8912	8898
/Users/depaolir/Desktop/STSFP_140716/fasta/ASPA_f/STS15106-ASPA_S3_L001_R1_001.fasta
11	1	58
8770	8756	8697
435	459	461
8781	8757	8755
/Users/depaolir/Desktop/STSFP_140716/fasta/ASPA_f/STS15111-ASPA_S12_L001_R1_001.fasta
276	13	70
5223	5479	5422
284	291	291
5499	5492	5492
/Users/depaolir/Desktop/STSFP_140716/fasta/ASPA_f/STS15116-ASPA_S13_L001_R1_001.fasta
10	4	56
10573	10553	10489
683	709	721
10583	10557	10545
/Users/depaolir/Desktop/STSFP_140716/fasta/ASPA_f/STS16004-TR-ASPA_S24_L001_R1_001.fasta
180	183	188
1473	1466	1464
53	57	54
1653	1649	1652
/Users/depaolir/Desktop/STSFP_140716/fasta/ASPA_f/STS16005-ASPA_S19_L001_R1_001.fasta
471	328	119
4891	5031	5235
259	262	267
5362	5359	5354
/Users/depaolir/Desktop/STSFP_140716/fasta/ASPA_f/STS16006-ASPA_S20_L001_R1_001.fasta
644	18	677
3326	3953	3288
213	212	218
3970	3971	3965
/Users/depaolir/Desktop/STSFP_140716/fasta/ASPA_f/STS16007-ASPA_S21_L001_R1_001.fasta
280	498	528
5405	5183	5147
291	295	301
5685	5681	5675
/Users/depaolir/Desktop/STSFP_140716/fasta/ASPA_f/STS16008-ASPA_S22_L001_R1_001.fasta
2	3	31
4704	4695	4658
313	321	330
4706	4698	4689

## Sheet: EDARADD_FP
UID	Age	CpG46	CpG69	CpG73	CpG88	Average 2	Average 3	Average 4	Note
16001	0.1	0.834	0.903519	0.905879	0.858632	0.86876	0.865384	0.875508
16004	0.1	0.976165	0.937229	0.409287	0.903784	0.956697	0.939059	0.806616
16004TR	0.1	0.924632	0.918453	0.430672	0.898441	0.921542	0.913842	0.793049
16005	0.1	0.858779	0.878532	0.902532	0.85503	0.868655	0.864113	0.873718
16006	0.15	0.95657	0.940133	0.451827	0.931188	0.948352	0.94263	0.81993
16007	0.15	0.847653	0.854002	0.876652	0.801587	0.850827	0.834414	0.844973
16008	0.15	0.900027	0.940888	0.898938	0.857688	0.920458	0.899534	0.899385
15007	5	0.960396	0.943489	0.955908	0.875909	0.951942	0.926598	0.933925
15025	5	0.992829	0.998824	0.987243	0.995558	0.995827	0.995737	0.993614
15103	5	0.979431	0.990072	0.984639	0.99184	0.984752	0.987115	0.986496
15046	6	0.980562	0.953448	0.45126	0.975631	0.967005	0.96988	0.840225
15106	6	0.908568	0.961735	0.956616	0.962291	0.935151	0.944198	0.947302
15105	7	0.967023	0.908112	0.965715	0.912201	0.937567	0.929112	0.938263
15050	8	0.99346	0.872493	0.989509	0.980853	0.932977	0.948935	0.959079
15037	8	0.990204	0.951849	0.992042	0.881728	0.971027	0.941261	0.953956
15076	8	0.978838	0.958756	0.979253	0.935545	0.968797	0.957713	0.963098
15091	8	0.985813	0.969842	0.963635	0.864458	0.977827	0.940037	0.945937
15057	12	0.878704	0.953506	0.949952	0.828858	0.916105	0.887023	0.902755
15075	12	0.983052	0.948938	0.487381	0.923521	0.965995	0.951837	0.835723
15044	12	0.979105	0.894437	0.937124	0.960736	0.936771	0.944759	0.942851
15044RR	12	0.984722	0.938406	0.99167	0.93041	0.961564	0.951179	0.961302
15065	12	0.908381	0.976644	0.969974	0.939705	0.942512	0.941577	0.948676
15073	12	0.996946	0.994379	0.971316	0.901994	0.995663	0.96444	0.966159
15077	12	0.960699	0.919154	0.961728	0.945396	0.939926	0.94175	0.946744
15099	12	0.953213	0.91107	0.414286	0.838951	0.932141	0.901078	0.77938
15111	12	0.983463	0.951409	0.379981	0.943415	0.967436	0.959429	0.814567
15116	12	0.966889	0.940234	0.943375	0.835324	0.953561	0.914149	0.921455
15092	13	0.954354	0.947312	0.955588	0.975331	0.950833	0.958999	0.958146
15024	14	0.955845	0.972756	0.933566	0.916352	0.9643	0.948317	0.94463
15087	14	0.989992	0.995503	0.981264	0.918066	0.992748	0.967854	0.971206
15026	15	0.993251	0.996606	0.988726	0.947072	0.994929	0.978976	0.981414
15020	15	0.987612	0.970803	0.966674	0.943262	0.979207	0.967226	0.967088
15013	16	0.977822	0.932956	0.924853	0.9233	0.955389	0.944693	0.939733
15031	16	0.996055	0.883279	0.989522	0.988204	0.939667	0.955846	0.964265
15039	16								Failed seq
15047	16	0.939144	0.949083	0.921289	0.965478	0.944113	0.951235	0.943749
15041	21	0.941158	0.962012	0.923764	0.95196	0.951585	0.95171	0.944723
15059	21	0.964827	0.955493	0.958018	0.9267	0.96016	0.949007	0.951259

## Sheet: EDARADDm
/Users/depaolir/Desktop/STSFP_140716/fasta/EDARADD_f/STS15020-EDARADD_S41_L001_R1_001.fasta
4305	4256	4235	4123
54	128	146	248
58	33	36	46
4359	4384	4381	4371
/Users/depaolir/Desktop/STSFP_140716/fasta/EDARADD_f/STS15025-EDARADD_S27_L001_R1_001.fasta
10938	11045	10912	10982
79	13	141	49
130	89	94	116
11017	11058	11053	11031
/Users/depaolir/Desktop/STSFP_140716/fasta/EDARADD_f/STS15031-EDARADD_S42_L001_R1_001.fasta
1515	1347	1511	1508
6	178	16	18
29	25	23	24
1521	1525	1527	1526
/Users/depaolir/Desktop/STSFP_140716/fasta/EDARADD_f/STS15037-EDARADD_S30_L001_R1_001.fasta
7076	6820	7106	6307
70	345	57	846
95	76	78	88
7146	7165	7163	7153
/Users/depaolir/Desktop/STSFP_140716/fasta/EDARADD_f/STS15039-EDARADD_S43_L001_R1_001.fasta
0	0	0	0
0	0	0	0
0	0	0	0
0	0	0	0
/Users/depaolir/Desktop/STSFP_140716/fasta/EDARADD_f/STS15044-EDARADD_S33_L001_R1_001.fasta
6326	5804	6081	6215
135	685	408	254
105	77	77	97
6461	6489	6489	6469
/Users/depaolir/Desktop/STSFP_140716/fasta/EDARADD_f/STS15044-RR-EDARADD_S49_L001_R1_001.fasta
2707	2590	2738	2567
42	170	23	192
50	39	38	40
2749	2760	2761	2759
/Users/depaolir/Desktop/STSFP_140716/fasta/EDARADD_f/STS15047-EDARADD_S44_L001_R1_001.fasta
2500	2535	2458	2573
162	136	210	92
46	37	40	43
2662	2671	2668	2665
/Users/depaolir/Desktop/STSFP_140716/fasta/EDARADD_f/STS15065-EDARADD_S34_L001_R1_001.fasta
7327	7903	7850	7590
739	189	243	487
93	67	66	82
8066	8092	8093	8077
/Users/depaolir/Desktop/STSFP_140716/fasta/EDARADD_f/STS15073-EDARADD_S35_L001_R1_001.fasta
8815	8845	8635	8007
27	50	255	870
130	77	82	95
8842	8895	8890	8877
/Users/depaolir/Desktop/STSFP_140716/fasta/EDARADD_f/STS15076-EDARADD_S31_L001_R1_001.fasta
8742	8601	8779	8375
189	370	186	577
135	95	101	114
8931	8971	8965	8952
/Users/depaolir/Desktop/STSFP_140716/fasta/EDARADD_f/STS15077-EDARADD_S36_L001_R1_001.fasta
3300	3172	3317	3255
135	279	132	188
46	30	32	38
3435	3451	3449	3443
/Users/depaolir/Desktop/STSFP_140716/fasta/EDARADD_f/STS15087-EDARADD_S40_L001_R1_001.fasta
3957	3985	3928	3664
40	18	75	327
46	40	40	52
3997	4003	4003	3991
/Users/depaolir/Desktop/STSFP_140716/fasta/EDARADD_f/STS15091-EDARADD_S32_L001_R1_001.fasta
9867	9744	9672	8661
142	303	365	1358
128	90	100	118
10009	10047	10037	10019
/Users/depaolir/Desktop/STSFP_140716/fasta/EDARADD_f/STS15099-EDARADD_S37_L001_R1_001.fasta
1528	1465	667	1344
75	143	943	258
27	22	20	28
1603	1608	1610	1602
/Users/depaolir/Desktop/STSFP_140716/fasta/EDARADD_f/STS15103-EDARADD_S28_L001_R1_001.fasta
3238	3291	3269	3282
68	33	51	27
46	28	32	43
3306	3324	3320	3309
/Users/depaolir/Desktop/STSFP_140716/fasta/EDARADD_f/STS15106-EDARADD_S29_L001_R1_001.fasta
5843	6208	6174	6201
588	247	280	243
100	76	77	87
6431	6455	6454	6444
/Users/depaolir/Desktop/STSFP_140716/fasta/EDARADD_f/STS15111-EDARADD_S38_L001_R1_001.fasta
1011	979	391	967
17	50	638	58
12	11	11	15
1028	1029	1029	1025
/Users/depaolir/Desktop/STSFP_140716/fasta/EDARADD_f/STS15116-EDARADD_S39_L001_R1_001.fasta
4205	4106	4115	3637
144	261	247	717
64	46	51	59
4349	4367	4362	4354
/Users/depaolir/Desktop/STSFP_140716/fasta/EDARADD_f/STS16004-TR-EDARADD_S50_L001_R1_001.fasta
2196	2185	1025	2132
179	194	1355	241
24	20	19	26
2375	2379	2380	2373
/Users/depaolir/Desktop/STSFP_140716/fasta/EDARADD_f/STS16005-EDARADD_S45_L001_R1_001.fasta
2025	2083	2139	2023
333	288	231	343
36	23	24	28
2358	2371	2370	2366
/Users/depaolir/Desktop/STSFP_140716/fasta/EDARADD_f/STS16006-EDARADD_S46_L001_R1_001.fasta
859	848	408	839
39	54	495	62
14	10	9	11
898	902	903	901
/Users/depaolir/Desktop/STSFP_140716/fasta/EDARADD_f/STS16007-EDARADD_S47_L001_R1_001.fasta
957	971	995	909
172	166	140	225
22	14	16	17
1129	1137	1135	1134
/Users/depaolir/Desktop/STSFP_140716/fasta/EDARADD_f/STS16008-EDARADD_S48_L001_R1_001.fasta
3295	3454	3300	3146
366	217	371	522
65	55	55	58
3661	3671	3671	3668

## Sheet: ELOVL2_FP
UID	Age	CpG37	CpG82	CpG71r	Average	Note
16001	0.1			0.541604
16004	0.1
16004TR	0.1					<100 reads
16005	0.1	0.591837	1
16006	0.15	0.931818	0.988095
16007	0.15					<100 reads
16008	0.15	0.936306	0.993671
15007	5
15025	5					<100 reads
15103	5					<100 reads
15046	6
15106	6					<100 reads
15105	7	0.81302	0.64573	0.681884
15050	8		0.933659	0.933221
15037	8					<100 reads
15076	8	0.868664	0.942718
15091	8	0.981164	0.690846
15057	12	0.737385
15075	12	0.570194	0.546594	0.503594
15044	12	0.993833	0.0010501
15044RR	12	0.998709				C82 <100 reads
15065	12					<100 reads
15073	12					<100 reads
15077	12	0.852273	0.931034
15099	12	0.974359	0.980392
15111	12
15116	12	0.962963	0.605691
15092	13	0.986534	0.945731	0.885113
15024	14
15087	14	0.943662	0.992754
15026	15
15020	15	0.907407	0.99
15013	16	0.561723	0.322307	0.705241
15031	16					<100 reads
15039	16					<100 reads
15047	16	0.95	0.479592
15041	21
15059	21	0.990865	0.0896364	0.036493

## Sheet: ELOVL2m
/Users/depaolir/Desktop/STSFP_140716/fasta/ELOVL2_f/STS15020-ELOVL2_S67_L001_R1_001.fasta
98	99
10	1
46	54
108	100
/Users/depaolir/Desktop/STSFP_140716/fasta/ELOVL2_f/STS15025-ELOVL2_S53_L001_R1_001.fasta
4	6
11	3
65	71
15	9
/Users/depaolir/Desktop/STSFP_140716/fasta/ELOVL2_f/STS15031-ELOVL2_S68_L001_R1_001.fasta
10	14
6	0
25	27
16	14
/Users/depaolir/Desktop/STSFP_140716/fasta/ELOVL2_f/STS15037-ELOVL2_S56_L001_R1_001.fasta
38	14
6	32
47	45
44	46
/Users/depaolir/Desktop/STSFP_140716/fasta/ELOVL2_f/STS15039-ELOVL2_S69_L001_R1_001.fasta
0	6
1	0
72	67
1	6
/Users/depaolir/Desktop/STSFP_140716/fasta/ELOVL2_f/STS15044-ELOVL2_S59_L001_R1_001.fasta
16276	17
101	16172
783	971
16377	16189
/Users/depaolir/Desktop/STSFP_140716/fasta/ELOVL2_f/STS15044-RR-ELOVL2_S75_L001_R1_001.fasta
13152	23
17	62
876	13960
13169	85
/Users/depaolir/Desktop/STSFP_140716/fasta/ELOVL2_f/STS15047-ELOVL2_S70_L001_R1_001.fasta
95	47
5	51
23	25
100	98
/Users/depaolir/Desktop/STSFP_140716/fasta/ELOVL2_f/STS15065-ELOVL2_S60_L001_R1_001.fasta
15	11
9	7
46	52
24	18
/Users/depaolir/Desktop/STSFP_140716/fasta/ELOVL2_f/STS15073-ELOVL2_S61_L001_R1_001.fasta
5	5
3	1
50	52
8	6
/Users/depaolir/Desktop/STSFP_140716/fasta/ELOVL2_f/STS15076-ELOVL2_S57_L001_R1_001.fasta
377	971
57	59
6449	5853
434	1030
/Users/depaolir/Desktop/STSFP_140716/fasta/ELOVL2_f/STS15077-ELOVL2_S62_L001_R1_001.fasta
75	81
13	6
310	311
88	87
/Users/depaolir/Desktop/STSFP_140716/fasta/ELOVL2_f/STS15087-ELOVL2_S66_L001_R1_001.fasta
134	137
8	1
138	142
142	138
/Users/depaolir/Desktop/STSFP_140716/fasta/ELOVL2_f/STS15091-ELOVL2_S58_L001_R1_001.fasta
573	400
11	179
70	75
584	579
/Users/depaolir/Desktop/STSFP_140716/fasta/ELOVL2_f/STS15099-ELOVL2_S63_L001_R1_001.fasta
114	150
3	3
297	261
117	153
/Users/depaolir/Desktop/STSFP_140716/fasta/ELOVL2_f/STS15103-ELOVL2_S54_L001_R1_001.fasta
22	26
2	0
36	34
24	26
/Users/depaolir/Desktop/STSFP_140716/fasta/ELOVL2_f/STS15106-ELOVL2_S55_L001_R1_001.fasta
1	4
10	0
62	69
11	4
/Users/depaolir/Desktop/STSFP_140716/fasta/ELOVL2_f/STS15111-ELOVL2_S64_L001_R1_001.fasta
48	51
6	4
72	71
54	55
/Users/depaolir/Desktop/STSFP_140716/fasta/ELOVL2_f/STS15116-ELOVL2_S65_L001_R1_001.fasta
234	149
9	97
87	84
243	246
/Users/depaolir/Desktop/STSFP_140716/fasta/ELOVL2_f/STS16004-TR-ELOVL2_S76_L001_R1_001.fasta
10	18
9	0
17	18
19	18
/Users/depaolir/Desktop/STSFP_140716/fasta/ELOVL2_f/STS16005-ELOVL2_S71_L001_R1_001.fasta
87	93
60	0
33	87
147	93
/Users/depaolir/Desktop/STSFP_140716/fasta/ELOVL2_f/STS16006-ELOVL2_S72_L001_R1_001.fasta
82	83
6	1
10	14
88	84
/Users/depaolir/Desktop/STSFP_140716/fasta/ELOVL2_f/STS16007-ELOVL2_S73_L001_R1_001.fasta
27	22
3	8
13	13
30	30
/Users/depaolir/Desktop/STSFP_140716/fasta/ELOVL2_f/STS16008-ELOVL2_S74_L001_R1_001.fasta
147	157
10	1
34	33
157	158

## Sheet: GRIA2_FP
UID	Age	CpG25	CpG81	CpG87	Average	Note
16001	0.1	0.863426	0.931799	0.758549
16004	0.1	0.827276	0.91901	0.634125
16004TR	0.1	0.904605	0.9647	0.712931
16005	0.1	0.86729	0.982852	0.659748
16006	0.15	0.835194	0.968389	0.639633
16007	0.15	0.833816	0.965262	0.738515
16008	0.15	0.960558	0.947816	0.773041
15007	5	0.802311	0.841103	0.77008
15025	5	0.917999	0.960362	0.675208
15103	5	0.869932	0.924975	0.680336
15046	6	0.919845	0.907326	0.625395
15106	6	0.862832	0.990126	0.911742
15105	7	0.8151	0.832675	0.647928
15050	8	0.929329	0.992956	0.857117
15037	8	0.845326	0.910665	0.809344
15076	8	0.89587	0.976948	0.684359
15091	8	0.875316	0.925487	0.515891
15057	12	0.780049	0.855798	0.39362
15075	12	0.923097	0.934479	0.764447
15044	12	0.87173	0.8835	0.581236
15044RR	12	0.879804	0.859318	0.703539
15065	12	0.907777	0.952371	0.682969
15073	12	0.880384	0.932201	0.425984
15077	12	0.926076	0.927976	0.705471
15099	12	0.844029	0.890309	0.436208
15111	12	0.834887	0.864004	0.661765
15116	12	0.873425	0.912125	0.787092
15092	13	0.904208	0.917783	0.757353
15024	14	0.918795	0.980868	0.783536
15087	14	0.928121	0.898793	0.788963
15026	15	0.862257	0.912962	0.624329
15020	15	0.817231	0.932121	0.679649
15013	16	0.892621	0.921509	0.629619
15031	16	0.924403	0.915717	0.837254
15039	16					C25<1000 reads, 0.532482598607888, 0.966318235, 0.623271889400921
15047	16	0.875463	0.961791	0.599405
15041	21	0.882074	0.884617	0.857578
15059	21	0.669335	0.853237	0.656514

## Sheet: GRIA2m
/Users/depaolir/Desktop/STSFP_140716/fasta/GRIA2_f/STS15020-GRIA2_S93_L001_R1_001.fasta
7579
1695
346
9274
/Users/depaolir/Desktop/STSFP_140716/fasta/GRIA2_f/STS15025-GRIA2_S79_L001_R1_001.fasta
1321
118
75
1439
/Users/depaolir/Desktop/STSFP_140716/fasta/GRIA2_f/STS15031-GRIA2_S94_L001_R1_001.fasta
6701
548
289
7249
/Users/depaolir/Desktop/STSFP_140716/fasta/GRIA2_f/STS15037-GRIA2_S82_L001_R1_001.fasta
8881
1625
656
10506
/Users/depaolir/Desktop/STSFP_140716/fasta/GRIA2_f/STS15039-GRIA2_S95_L001_R1_001.fasta
459
403
48
862
/Users/depaolir/Desktop/STSFP_140716/fasta/GRIA2_f/STS15044-GRIA2_S85_L001_R1_001.fasta
12362
1819
778
14181
/Users/depaolir/Desktop/STSFP_140716/fasta/GRIA2_f/STS15044-RR-GRIA2_S101_L001_R1_001.fasta
6456
882
344
7338
/Users/depaolir/Desktop/STSFP_140716/fasta/GRIA2_f/STS15047-GRIA2_S96_L001_R1_001.fasta
7571
1077
318
8648
/Users/depaolir/Desktop/STSFP_140716/fasta/GRIA2_f/STS15065-GRIA2_S86_L001_R1_001.fasta
12560
1276
699
13836
/Users/depaolir/Desktop/STSFP_140716/fasta/GRIA2_f/STS15073-GRIA2_S87_L001_R1_001.fasta
5866
797
260
6663
/Users/depaolir/Desktop/STSFP_140716/fasta/GRIA2_f/STS15076-GRIA2_S83_L001_R1_001.fasta
11649
1354
753
13003
/Users/depaolir/Desktop/STSFP_140716/fasta/GRIA2_f/STS15077-GRIA2_S88_L001_R1_001.fasta
6414
512
264
6926
/Users/depaolir/Desktop/STSFP_140716/fasta/GRIA2_f/STS15087-GRIA2_S92_L001_R1_001.fasta
7941
615
511
8556
/Users/depaolir/Desktop/STSFP_140716/fasta/GRIA2_f/STS15091-GRIA2_S84_L001_R1_001.fasta
12805
1824
917
14629
/Users/depaolir/Desktop/STSFP_140716/fasta/GRIA2_f/STS15099-GRIA2_S89_L001_R1_001.fasta
6418
1186
361
7604
/Users/depaolir/Desktop/STSFP_140716/fasta/GRIA2_f/STS15103-GRIA2_S80_L001_R1_001.fasta
2575
385
162
2960
/Users/depaolir/Desktop/STSFP_140716/fasta/GRIA2_f/STS15106-GRIA2_S81_L001_R1_001.fasta
7800
1240
514
9040
/Users/depaolir/Desktop/STSFP_140716/fasta/GRIA2_f/STS15111-GRIA2_S90_L001_R1_001.fasta
4748
939
299
5687
/Users/depaolir/Desktop/STSFP_140716/fasta/GRIA2_f/STS15116-GRIA2_S91_L001_R1_001.fasta
5962
864
344
6826
/Users/depaolir/Desktop/STSFP_140716/fasta/GRIA2_f/STS16004-TR-GRIA2_S102_L001_R1_001.fasta
5206
549
235
5755
/Users/depaolir/Desktop/STSFP_140716/fasta/GRIA2_f/STS16005-GRIA2_S97_L001_R1_001.fasta
3712
568
152
4280
/Users/depaolir/Desktop/STSFP_140716/fasta/GRIA2_f/STS16006-GRIA2_S98_L001_R1_001.fasta
2169
428
221
2597
/Users/depaolir/Desktop/STSFP_140716/fasta/GRIA2_f/STS16007-GRIA2_S99_L001_R1_001.fasta
4029
803
239
4832
/Users/depaolir/Desktop/STSFP_140716/fasta/GRIA2_f/STS16008-GRIA2_S100_L001_R1_001.fasta
6064
249
289
6313
/Users/depaolir/Desktop/STSFP_140716/fasta/GRIA2_f/STS15020-GRIA2_S93_L001_R1_001.fasta
8665	6352
631	2994
324	274
9296	9346
/Users/depaolir/Desktop/STSFP_140716/fasta/GRIA2_f/STS15025-GRIA2_S79_L001_R1_001.fasta
1381	975
57	469
76	70
1438	1444
/Users/depaolir/Desktop/STSFP_140716/fasta/GRIA2_f/STS15031-GRIA2_S94_L001_R1_001.fasta
6671	6122
614	1190
253	226
7285	7312
/Users/depaolir/Desktop/STSFP_140716/fasta/GRIA2_f/STS15037-GRIA2_S82_L001_R1_001.fasta
9623	8592
944	2024
595	546
10567	10616
/Users/depaolir/Desktop/STSFP_140716/fasta/GRIA2_f/STS15039-GRIA2_S95_L001_R1_001.fasta
832	541
29	327
49	42
861	868
/Users/depaolir/Desktop/STSFP_140716/fasta/GRIA2_f/STS15044-GRIA2_S85_L001_R1_001.fasta
12551	8289
1655	5972
753	698
14206	14261
/Users/depaolir/Desktop/STSFP_140716/fasta/GRIA2_f/STS15044-RR-GRIA2_S101_L001_R1_001.fasta
6377	5228
1044	2203
261	251
7421	7431
/Users/depaolir/Desktop/STSFP_140716/fasta/GRIA2_f/STS15047-GRIA2_S96_L001_R1_001.fasta
8357	5237
332	3500
277	229
8689	8737
/Users/depaolir/Desktop/STSFP_140716/fasta/GRIA2_f/STS15065-GRIA2_S86_L001_R1_001.fasta
13237	9524
662	4421
636	590
13899	13945
/Users/depaolir/Desktop/STSFP_140716/fasta/GRIA2_f/STS15073-GRIA2_S87_L001_R1_001.fasta
6256	2869
455	3866
212	188
6711	6735
/Users/depaolir/Desktop/STSFP_140716/fasta/GRIA2_f/STS15076-GRIA2_S83_L001_R1_001.fasta
12714	8948
300	4127
742	681
13014	13075
/Users/depaolir/Desktop/STSFP_140716/fasta/GRIA2_f/STS15077-GRIA2_S88_L001_R1_001.fasta
6455	4939
501	2062
234	189
6956	7001
/Users/depaolir/Desktop/STSFP_140716/fasta/GRIA2_f/STS15087-GRIA2_S92_L001_R1_001.fasta
7744	6834
872	1828
451	405
8616	8662
/Users/depaolir/Desktop/STSFP_140716/fasta/GRIA2_f/STS15091-GRIA2_S84_L001_R1_001.fasta
13588	7613
1094	7144
864	789
14682	14757
/Users/depaolir/Desktop/STSFP_140716/fasta/GRIA2_f/STS15099-GRIA2_S89_L001_R1_001.fasta
6826	3354
841	4335
298	276
7667	7689
/Users/depaolir/Desktop/STSFP_140716/fasta/GRIA2_f/STS15103-GRIA2_S80_L001_R1_001.fasta
2737	2024
222	951
163	147
2959	2975
/Users/depaolir/Desktop/STSFP_140716/fasta/GRIA2_f/STS15106-GRIA2_S81_L001_R1_001.fasta
9025	8347
90	808
439	399
9115	9155
/Users/depaolir/Desktop/STSFP_140716/fasta/GRIA2_f/STS15111-GRIA2_S90_L001_R1_001.fasta
4911	3780
773	1932
302	274
5684	5712
/Users/depaolir/Desktop/STSFP_140716/fasta/GRIA2_f/STS15116-GRIA2_S91_L001_R1_001.fasta
6259	5427
603	1468
308	275
6862	6895
/Users/depaolir/Desktop/STSFP_140716/fasta/GRIA2_f/STS16004-TR-GRIA2_S102_L001_R1_001.fasta
5575	4135
204	1665
211	190
5779	5800
/Users/depaolir/Desktop/STSFP_140716/fasta/GRIA2_f/STS16005-GRIA2_S97_L001_R1_001.fasta
4184	2829
73	1459
175	144
4257	4288
/Users/depaolir/Desktop/STSFP_140716/fasta/GRIA2_f/STS16006-GRIA2_S98_L001_R1_001.fasta
2512	1672
82	942
224	204
2594	2614
/Users/depaolir/Desktop/STSFP_140716/fasta/GRIA2_f/STS16007-GRIA2_S99_L001_R1_001.fasta
4696	3601
169	1275
206	195
4865	4876
/Users/depaolir/Desktop/STSFP_140716/fasta/GRIA2_f/STS16008-GRIA2_S100_L001_R1_001.fasta
6012	4932
331	1448
259	222
6343	6380

## Sheet: KCNC3_FP
UID	Age	CpG39	CpG43	CpG51	CpG66	CpG82	CpG87	CpG107	CpG117	CpG129		CpG27r	CpG31r	CpG39r
16001	0.1	0.881036	0.940317	0.87425	0.96262	0.905255	0.894113	0.92042	0.921749	0.830348		0.757698	0.873102	0.714216
16004	0.1	0.964375	0.95648	0.903741	0.793069	0.917407	0.914326	0.975265	0.978983	0.783808		0.964581	0.845277	0.880317
16004TR	0.1														Failed
16005	0.1	0.92183	0.958773	0.957975	0.962227	0.916442	0.828674	0.948556	0.950998	0.766635		0.937963	0.923721	0.928305
16006	0.15	0.896552	0.935013	0.986772	0.901186	0.995012	0.873134	0.997512	0.996217	0.971686		0.916991	0.552666	0.889467
16007	0.15	0.968483	0.998928	0.881347	0.867403	0.87916	0.801737	0.811861	0.539928	0.676326		0.803638	0.779698	0.658235
16008	0.15	0.697168	0.945295	0.840611	0.891775	0.975904	0.619919	0.846939	0.614433	0.778022		0.854737	0.987179	0.827292
15007	5	0.982538	0.99445	0.982961	0.903162	0.983373	0.877986	0.992258	0.998921	0.949077		0.948441	0.781198	0.83082
15025	5	0.978202	0.997268	0.490411	0.98103	0.905371	0.994872	0.994859	0.943445	0.381107		0.884298	0.983471	1
15103	5	0.979188	0.938478	0.947917	0.438889	0.947983	0.859589	0.746141	0.998134	0.977099		0.95163	0.960929	0.888538
15046	6	0.876306	0.983155	0.742829	0.943713	0.968075	0.995782	0.984792	0.994126	0.769759		0.895684	0.911031	0.912944
15106	6	0.999687	0.982451	0.998434	0.986667	0.982181	0.584769	0.987304	0.998478	0.963449		0.860249	0.981041	0.939384
15105	7	0.933899	0.97955	0.985956	0.978037	0.988819	0.986786	0.905439	0.989688	0.780751		0.990175	0.917995	0.761734
15050	8	0.869285	0.456404	0.874978	0.90513	0.421684	0.988113	0.74509	0.900478	0.925761		0.738449	0.951974	0.999265
15037	8	0.741911	0.996124	0.833977	0.929293	0.843137	0.875932	0.775372	0.814001	0.439127		0.776109	0.994949	0.855187
15076	8	0.819637	0.783426	0.781365	0.943719	0.755149	0.98313	0.944412	0.921793	0.68951		0.866929	0.7162	0.679354
15091	8	0.737815	0.8136	0.972115	0.987367	0.978413	0.963764	0.964596	0.82795	0.393714		0.984982	0.787206	0.649057
15057	12	0.975479	0.968012	0.925017	0.974737	0.988403	0.994511	0.981163	0.717145	0.625881		0.709497	0.979821	0.986224
15075	12	0.823486	0.980938	0.978301	0.954305	0.941161	0.972371	0.96528	0.884502	0.82326		0.857619	0.910203	0.662995
15044	12	0.974943	0.993907	0.908194	0.980499	0.998537	0.913333	0.994811	0.995536	0.866719		0.416667	0.994624	0.936252
15044RR	12	0.899355	0.990073	0.945666	0.872796	0.922986	0.991002	0.967931	0.877373	0.815768		0.905119	0.772993	0.83751
15065	12	0.977836	0.926893	0.663185	0.918809	0.8933	0.995031	0.945274	0.969735	0.948229		0.986877	0.701316	0.592932
15073	12	0.887324	0.957627	0.76338	0.868421	0.852547	0.958101	0.733894	0.738636	0.698171		0.971989	0.957746	0.742297
15077	12	0.944575	0.931523	0.969267	0.974421	0.919101	0.721477	0.948546	0.627672	0.951389		0.785891	0.875622	0.959057
15099	12	0.94734	0.995103	0.857609	0.966387	0.998452	0.886128	0.971562	0.99635	0.562921		0.991745	0.911246	0.957988
15111	12	0.877358	0.984127	0.687204	0.834131	0.862832	0.882789	0.925816	0.762332	0.638436		0.901639	0.85124	0.467769
15116	12	0.982696	0.95504	0.782357	0.955157	0.860014	0.861111	0.861997	0.972727	0.872263		0.986842	0.933824	0.606593
15092	13	0.929249	0.993318	0.994613	0.971297	0.97182	0.936711	0.938795	0.997685	0.946244		0.86824	0.915881	0.944207
15024	14	0.799298	0.977022	0.983959	0.941824	0.988688	0.861119	0.979568	0.837444	0.510596		0.61872	0.816251	0.769713
15087	14	0.912183	0.998759	0.927554	0.980128	0.994093	0.923168	0.990533	0.965786	0.772184		0.974233	0.869592	0.970462
15026	15	0.786357	0.997511	0.490007	0.993737	0.929319	0.496623	0.990504	0.912456	0.723497		0.902413	0.893437	0.870602
15020	15	0.958279	0.970607	0.745597	0.985498	0.984549	0.972873	0.980864	0.992523	0.707317		0.823606	0.940639	0.965495
15013	16	0.927644	0.942754	0.977575	0.96998	0.961235	0.970793	0.975964	0.986726	0.940221		0.977657	0.747748	0.785126
15031	16														Failed
15039	16														Failed
15047	16	0.911602	0.888476	0.902033	0.992509	0.929329	0.862434	0.779541	0.959075	0.608268		0.727605	0.696691	0.696527
15041	21	0.900469	0.99608	0.849157	0.996317	0.934274	0.979886	0.990702	0.988896	0.668525		0.928863	0.926829	0.878758
15059	21	0.981989	0.99316	0.979907	0.924306	0.992224	0.889797	0.878583	0.99909	0.788548		0.900352	0.925327	0.837517

## Sheet: KCNC3m
/Users/depaolir/Desktop/STSFP_140716/fasta/KCNC3_f/STS15020-KCNC3_S119_L001_R1_001.fasta
1470	1486	1143
64	45	390
100	103	101
1534	1531	1533
/Users/depaolir/Desktop/STSFP_140716/fasta/KCNC3_f/STS15025-KCNC3_S105_L001_R1_001.fasta
359	365	179
8	1	186
29	30	31
367	366	365
/Users/depaolir/Desktop/STSFP_140716/fasta/KCNC3_f/STS15031-KCNC3_S120_L001_R1_001.fasta
0	0	0
0	0	0
2	2	2
0	0	0
/Users/depaolir/Desktop/STSFP_140716/fasta/KCNC3_f/STS15037-KCNC3_S108_L001_R1_001.fasta
963	1285	1080
335	5	215
200	208	203
1298	1290	1295
/Users/depaolir/Desktop/STSFP_140716/fasta/KCNC3_f/STS15039-KCNC3_S121_L001_R1_001.fasta
60	63	54
14	11	20
5	5	5
74	74	74
/Users/depaolir/Desktop/STSFP_140716/fasta/KCNC3_f/STS15044-KCNC3_S111_L001_R1_001.fasta
1284	1305	1197
33	8	121
69	73	68
1317	1313	1318
/Users/depaolir/Desktop/STSFP_140716/fasta/KCNC3_f/STS15044-RR-KCNC3_S127_L001_R1_001.fasta
2091	2294	2193
234	23	126
253	261	259
2325	2317	2319
/Users/depaolir/Desktop/STSFP_140716/fasta/KCNC3_f/STS15047-KCNC3_S122_L001_R1_001.fasta
495	478	488
48	60	53
30	35	32
543	538	541
/Users/depaolir/Desktop/STSFP_140716/fasta/KCNC3_f/STS15065-KCNC3_S112_L001_R1_001.fasta
750	710	508
17	56	258
47	48	48
767	766	766
/Users/depaolir/Desktop/STSFP_140716/fasta/KCNC3_f/STS15073-KCNC3_S113_L001_R1_001.fasta
315	339	271
40	15	84
20	21	20
355	354	355
/Users/depaolir/Desktop/STSFP_140716/fasta/KCNC3_f/STS15076-KCNC3_S109_L001_R1_001.fasta
2663	2543	2541
586	703	711
228	231	225
3249	3246	3252
/Users/depaolir/Desktop/STSFP_140716/fasta/KCNC3_f/STS15077-KCNC3_S114_L001_R1_001.fasta
801	789	820
47	58	26
50	51	52
848	847	846
/Users/depaolir/Desktop/STSFP_140716/fasta/KCNC3_f/STS15087-KCNC3_S118_L001_R1_001.fasta
1475	1609	1498
142	2	117
92	98	94
1617	1611	1615
/Users/depaolir/Desktop/STSFP_140716/fasta/KCNC3_f/STS15091-KCNC3_S110_L001_R1_001.fasta
3073	3374	4044
1092	773	116
631	649	636
4165	4147	4160
/Users/depaolir/Desktop/STSFP_140716/fasta/KCNC3_f/STS15099-KCNC3_S115_L001_R1_001.fasta
1745	1829	1578
97	9	262
108	112	110
1842	1838	1840
/Users/depaolir/Desktop/STSFP_140716/fasta/KCNC3_f/STS15103-KCNC3_S106_L001_R1_001.fasta
941	900	910
20	59	50
48	50	49
961	959	960
/Users/depaolir/Desktop/STSFP_140716/fasta/KCNC3_f/STS15106-KCNC3_S107_L001_R1_001.fasta
3195	3135	3187
1	56	5
140	145	144
3196	3191	3192
/Users/depaolir/Desktop/STSFP_140716/fasta/KCNC3_f/STS15111-KCNC3_S116_L001_R1_001.fasta
558	620	435
78	10	198
46	52	49
636	630	633
/Users/depaolir/Desktop/STSFP_140716/fasta/KCNC3_f/STS15116-KCNC3_S117_L001_R1_001.fasta
1363	1317	1082
24	62	301
66	74	70
1387	1379	1383
/Users/depaolir/Desktop/STSFP_140716/fasta/KCNC3_f/STS16004-TR-KCNC3_S128_L001_R1_001.fasta
8	4	8
0	4	0
2	2	2
8	8	8
/Users/depaolir/Desktop/STSFP_140716/fasta/KCNC3_f/STS16005-KCNC3_S123_L001_R1_001.fasta
967	1000	1003
82	43	44
75	81	77
1049	1043	1047
/Users/depaolir/Desktop/STSFP_140716/fasta/KCNC3_f/STS16006-KCNC3_S124_L001_R1_001.fasta
676	705	746
78	49	10
59	59	57
754	754	756
/Users/depaolir/Desktop/STSFP_140716/fasta/KCNC3_f/STS16007-KCNC3_S125_L001_R1_001.fasta
1813	1864	1649
59	2	222
98	104	99
1872	1866	1871
/Users/depaolir/Desktop/STSFP_140716/fasta/KCNC3_f/STS16008-KCNC3_S126_L001_R1_001.fasta
320	432	385
139	25	73
44	46	45
459	457	458
/Users/depaolir/Desktop/STSFP_140716/fasta/KCNC3_f/STS15020-KCNC3_S119_L001_R1_001.fasta
1495	1593	1578	1589	1593	1073
22	25	44	31	12	444
117	16	12	14	29	117
1517	1618	1622	1620	1605	1517
/Users/depaolir/Desktop/STSFP_140716/fasta/KCNC3_f/STS15025-KCNC3_S105_L001_R1_001.fasta
362	354	388	387	367	117
7	37	2	2	22	190
27	5	6	7	7	89
369	391	390	389	389	307
/Users/depaolir/Desktop/STSFP_140716/fasta/KCNC3_f/STS15031-KCNC3_S120_L001_R1_001.fasta
0	0	0	0	0	0
0	0	0	0	1	0
2	2	2	2	1	2
0	0	0	0	1	0
/Users/depaolir/Desktop/STSFP_140716/fasta/KCNC3_f/STS15037-KCNC3_S108_L001_R1_001.fasta
1288	1247	1292	1146	1186	523
98	232	183	332	271	668
112	19	23	20	41	307
1386	1479	1475	1478	1457	1191
/Users/depaolir/Desktop/STSFP_140716/fasta/KCNC3_f/STS15039-KCNC3_S121_L001_R1_001.fasta
75	78	75	72	62	51
4	0	0	3	12	17
0	1	4	4	5	11
79	78	75	75	74	68
/Users/depaolir/Desktop/STSFP_140716/fasta/KCNC3_f/STS15044-KCNC3_S111_L001_R1_001.fasta
1257	1365	1233	1342	1338	1112
25	2	117	7	6	171
104	19	36	37	42	103
1282	1367	1350	1349	1344	1283
/Users/depaolir/Desktop/STSFP_140716/fasta/KCNC3_f/STS15044-RR-KCNC3_S127_L001_R1_001.fasta
2079	2349	2533	2475	2218	1966
303	196	23	82	310	444
196	33	22	21	50	168
2382	2545	2556	2557	2528	2410
/Users/depaolir/Desktop/STSFP_140716/fasta/KCNC3_f/STS15047-KCNC3_S122_L001_R1_001.fasta
530	526	489	442	539	309
4	40	78	125	23	199
39	7	6	6	11	65
534	566	567	567	562	508
/Users/depaolir/Desktop/STSFP_140716/fasta/KCNC3_f/STS15065-KCNC3_S112_L001_R1_001.fasta
679	720	801	760	769	696
60	86	4	44	24	38
75	8	9	10	21	80
739	806	805	804	793	734
/Users/depaolir/Desktop/STSFP_140716/fasta/KCNC3_f/STS15073-KCNC3_S113_L001_R1_001.fasta
297	318	343	262	260	229
45	55	15	95	92	99
33	2	17	18	23	47
342	373	358	357	352	328
/Users/depaolir/Desktop/STSFP_140716/fasta/KCNC3_f/STS15076-KCNC3_S109_L001_R1_001.fasta
3035	2603	3380	3245	3147	2123
181	844	58	191	267	956
261	30	39	41	63	398
3216	3447	3438	3436	3414	3079
/Users/depaolir/Desktop/STSFP_140716/fasta/KCNC3_f/STS15077-KCNC3_S114_L001_R1_001.fasta
800	818	645	848	558	822
21	72	249	46	331	42
77	8	4	4	9	34
821	890	894	894	889	864
/Users/depaolir/Desktop/STSFP_140716/fasta/KCNC3_f/STS15087-KCNC3_S118_L001_R1_001.fasta
1529	1683	1562	1674	1609	1227
31	10	130	16	57	362
149	16	17	19	43	120
1560	1693	1692	1690	1666	1589
/Users/depaolir/Desktop/STSFP_140716/fasta/KCNC3_f/STS15091-KCNC3_S110_L001_R1_001.fasta
4377	4623	4548	4550	3845	1641
56	102	171	167	799	2527
363	71	77	79	152	628
4433	4725	4719	4717	4644	4168
/Users/depaolir/Desktop/STSFP_140716/fasta/KCNC3_f/STS15099-KCNC3_S115_L001_R1_001.fasta
1725	1935	1712	1879	1911	1002
60	3	220	55	7	778
165	12	18	16	32	170
1785	1938	1932	1934	1918	1780
/Users/depaolir/Desktop/STSFP_140716/fasta/KCNC3_f/STS15103-KCNC3_S106_L001_R1_001.fasta
395	893	502	435	535	512
505	49	82	148	1	12
109	67	425	426	473	485
900	942	584	583	536	524
/Users/depaolir/Desktop/STSFP_140716/fasta/KCNC3_f/STS15106-KCNC3_S107_L001_R1_001.fasta
3034	3252	1935	3266	3280	3084
41	59	1374	42	5	117
261	25	27	28	51	135
3075	3311	3309	3308	3285	3201
/Users/depaolir/Desktop/STSFP_140716/fasta/KCNC3_f/STS15111-KCNC3_S116_L001_R1_001.fasta
523	585	595	624	510	392
104	93	79	50	159	222
55	4	8	8	13	68
627	678	674	674	669	614
/Users/depaolir/Desktop/STSFP_140716/fasta/KCNC3_f/STS15116-KCNC3_S117_L001_R1_001.fasta
1278	1241	1240	1243	1391	1195
60	202	200	199	39	175
115	10	13	11	23	83
1338	1443	1440	1442	1430	1370
/Users/depaolir/Desktop/STSFP_140716/fasta/KCNC3_f/STS16004-TR-KCNC3_S128_L001_R1_001.fasta
10	7	3	10	9	5
0	3	7	0	1	5
0	0	0	0	0	0
10	10	10	10	10	10
/Users/depaolir/Desktop/STSFP_140716/fasta/KCNC3_f/STS16005-KCNC3_S123_L001_R1_001.fasta
968	1020	919	1051	1048	795
38	93	190	57	54	242
118	11	15	16	22	87
1006	1113	1109	1108	1102	1037
/Users/depaolir/Desktop/STSFP_140716/fasta/KCNC3_f/STS16006-KCNC3_S124_L001_R1_001.fasta
684	798	702	802	790	755
75	4	102	2	3	22
54	11	9	9	20	36
759	802	804	804	793	777
/Users/depaolir/Desktop/STSFP_140716/fasta/KCNC3_f/STS16007-KCNC3_S125_L001_R1_001.fasta
1570	1717	1569	1588	1048	1237
240	236	388	368	893	592
160	17	13	14	29	141
1810	1953	1957	1956	1941	1829
/Users/depaolir/Desktop/STSFP_140716/fasta/KCNC3_f/STS16008-KCNC3_S126_L001_R1_001.fasta
412	486	305	415	298	354
50	12	187	75	187	101
41	5	11	13	18	48
462	498	492	490	485	455
/Users/depaolir/Desktop/STSFP_140716/fasta/KCNC3_r/STS15020-KCNC3_S119_L001_R2_001.fasta
1270	1442	1483
272	91	53
66	75	72
1542	1533	1536
/Users/depaolir/Desktop/STSFP_140716/fasta/KCNC3_r/STS15025-KCNC3_S105_L001_R2_001.fasta
321	357	358
42	6	0
12	12	17
363	363	358
/Users/depaolir/Desktop/STSFP_140716/fasta/KCNC3_r/STS15031-KCNC3_S120_L001_R2_001.fasta
0	0	0
0	1	1
2	1	1
0	1	1
/Users/depaolir/Desktop/STSFP_140716/fasta/KCNC3_r/STS15037-KCNC3_S108_L001_R2_001.fasta
1085	1379	1187
313	7	201
56	68	66
1398	1386	1388
/Users/depaolir/Desktop/STSFP_140716/fasta/KCNC3_r/STS15039-KCNC3_S121_L001_R2_001.fasta
61	52	70
12	21	3
3	3	3
73	73	73
/Users/depaolir/Desktop/STSFP_140716/fasta/KCNC3_r/STS15044-KCNC3_S111_L001_R2_001.fasta
545	1295	1219
763	7	83
53	59	59
1308	1302	1302
/Users/depaolir/Desktop/STSFP_140716/fasta/KCNC3_r/STS15044-RR-KCNC3_S127_L001_R2_001.fasta
2175	1849	2005
228	543	389
108	119	117
2403	2392	2394
/Users/depaolir/Desktop/STSFP_140716/fasta/KCNC3_r/STS15047-KCNC3_S122_L001_R2_001.fasta
398	379	381
149	165	166
24	27	24
547	544	547
/Users/depaolir/Desktop/STSFP_140716/fasta/KCNC3_r/STS15065-KCNC3_S112_L001_R2_001.fasta
752	533	453
10	227	311
28	30	26
762	760	764
/Users/depaolir/Desktop/STSFP_140716/fasta/KCNC3_r/STS15073-KCNC3_S113_L001_R2_001.fasta
347	340	265
10	15	92
16	18	16
357	355	357
/Users/depaolir/Desktop/STSFP_140716/fasta/KCNC3_r/STS15076-KCNC3_S109_L001_R2_001.fasta
2860	2352	2231
439	932	1053
124	139	139
3299	3284	3284
/Users/depaolir/Desktop/STSFP_140716/fasta/KCNC3_r/STS15077-KCNC3_S114_L001_R2_001.fasta
635	704	773
173	100	33
31	35	33
808	804	806
/Users/depaolir/Desktop/STSFP_140716/fasta/KCNC3_r/STS15087-KCNC3_S118_L001_R2_001.fasta
1588	1407	1577
42	211	48
60	72	65
1630	1618	1625
/Users/depaolir/Desktop/STSFP_140716/fasta/KCNC3_r/STS15091-KCNC3_S110_L001_R2_001.fasta
4460	3544	2924
68	958	1581
171	197	194
4528	4502	4505
/Users/depaolir/Desktop/STSFP_140716/fasta/KCNC3_r/STS15099-KCNC3_S115_L001_R2_001.fasta
1802	1653	1733
15	161	76
77	80	85
1817	1814	1809
/Users/depaolir/Desktop/STSFP_140716/fasta/KCNC3_r/STS15103-KCNC3_S106_L001_R2_001.fasta
905	910	845
46	37	106
33	37	33
951	947	951
/Users/depaolir/Desktop/STSFP_140716/fasta/KCNC3_r/STS15106-KCNC3_S107_L001_R2_001.fasta
2690	3053	2929
437	59	189
144	159	153
3127	3112	3118
/Users/depaolir/Desktop/STSFP_140716/fasta/KCNC3_r/STS15111-KCNC3_S116_L001_R2_001.fasta
550	515	283
60	90	322
53	58	58
610	605	605
/Users/depaolir/Desktop/STSFP_140716/fasta/KCNC3_r/STS15116-KCNC3_S117_L001_R2_001.fasta
1350	1270	828
18	90	537
64	72	67
1368	1360	1365
/Users/depaolir/Desktop/STSFP_140716/fasta/KCNC3_r/STS16004-TR-KCNC3_S128_L001_R2_001.fasta
9	8	9
1	2	1
0	0	0
10	10	10
/Users/depaolir/Desktop/STSFP_140716/fasta/KCNC3_r/STS16005-KCNC3_S123_L001_R2_001.fasta
1013	993	997
67	82	77
41	46	47
1080	1075	1074
/Users/depaolir/Desktop/STSFP_140716/fasta/KCNC3_r/STS16006-KCNC3_S124_L001_R2_001.fasta
707	425	684
64	344	85
37	39	39
771	769	769
/Users/depaolir/Desktop/STSFP_140716/fasta/KCNC3_r/STS16007-KCNC3_S125_L001_R2_001.fasta
1502	1444	1223
367	408	635
64	81	75
1869	1852	1858
/Users/depaolir/Desktop/STSFP_140716/fasta/KCNC3_r/STS16008-KCNC3_S126_L001_R2_001.fasta
406	462	388
69	6	81
17	24	23
475	468	469

[truncated: 4 more sheets: TET2#1_FP, TET2#1m, TET2#2_FP, TET2#2m]
