# Supplementary material for: DNA methylation levels in candidate genes associated with chronological age in mammals are not conserved in a long-lived seabird
Source: PLoS One. 2017 Dec 7;12(12):e0189181. doi: 10.1371/journal.pone.0189181 (PMC5720723; doi:10.1371/journal.pone.0189181)
Supplement: S8 File — (XLSX) [file pone.0189181.s013.xlsx]

## Sheet: ELOVL2_1
UID	Age	CpG25	CpG33	CpG56	CpG79	CpG89
16005	0.123288	0.954976	0.924528		0.637717
16006	0.156164	0.946113	0.970848	0.653509	0.727831	0.341528
15007	5	0.931106	0.608968	0.98441	0.966597	0.718619
15025	5	0.955918	0.955052	0.774702	0.248165	0.681022
15103	5	0.842474	0.836314	0.844172	0.9533	0.899536
15046	6	0.928889	0.933333		0.733624	0.764192
15106	6	0.775337	0.975636	0.875197	0.711245
15105	7	0.996154	0.770408	0.741983	0.717949	0.461538
15037	8	0.949664	0.879195	0.859985	0.799599	0.614865
15050	8	0.903335	0.90426	0.581015	0.596388	0.959664
15076	8	0.978245	0.945887	0.952594	0.95219	0.826484
15091	8	0.826498	0.440157		0.815481	0.621579
15044	12	0.95119	0.921293	0.851852	0.89769
15057	12	0.81875	0.825		0.745342
15065	12	0.970938	0.962973	0.918997	0.116126	0.542566
15073	12	0.978927	0.949219	0.958984	0.53125	0.525591
15075	12	0.982143	0.910828	0.759591	0.811224	0.55
15077	12	0.854023	0.887631	0.872956	0.749784
15099	12	0.990301	0.983559	0.903297	0.952885
15111	12			0.608808	0.457355
15116	12	0.975472	0.957507	0.945642	0.9194	0.536082
15092	13	0.884013	0.6719	0.908547	0.802784	0.753096
15024	14	0.979738	0.990465	0.777293	0.746051	0.310597
15087	14	0.675182	0.75365	0.659926	0.92714	0.707495
15020	15	0.931441	0.897885	0.854392	0.88101
15026	15	0.985215	0.981183	0.838451	0.902672	0.811749
15013	16	0.678571	0.676558	0.651917	0.519174	0.47561
15031	16	0.842942	0.960159	0.937805	0.779798	0.109879
15039	16	0.819994	0.748594	0.790678	0.792143	0.591125
15047	16	0.980152	0.963244	0.805747
15041	21	0.991071	0.982143		0.891176	0.392962
15059	21	0.918001	0.912664	0.899659	0.790732	0.755241

## Sheet: ELOVL2_1_m
/Users/depaolir/Desktop/FPFTA_200916/fasta/fta/ELOVL2_2_1_fta_f/STS15007-ELOVL2-1-fta_S209_L001_R1_001.fasta
892	584
66	375
31	30
958	959
/Users/depaolir/Desktop/FPFTA_200916/fasta/fta/ELOVL2_2_1_fta_f/STS15013-ELOVL2-1-fta_S233_L001_R1_001.fasta
228	228
108	109
6	5
336	337
/Users/depaolir/Desktop/FPFTA_200916/fasta/fta/ELOVL2_2_1_fta_f/STS15020-ELOVL2-1-fta_S232_L001_R1_001.fasta
3084	2972
227	338
50	51
3311	3310
/Users/depaolir/Desktop/FPFTA_200916/fasta/fta/ELOVL2_2_1_fta_f/STS15024-ELOVL2-1-fta_S229_L001_R1_001.fasta
822	831
17	8
8	8
839	839
/Users/depaolir/Desktop/FPFTA_200916/fasta/fta/ELOVL2_2_1_fta_f/STS15025-ELOVL2-1-fta_S210_L001_R1_001.fasta
2754	2741
127	129
42	53
2881	2870
/Users/depaolir/Desktop/FPFTA_200916/fasta/fta/ELOVL2_2_1_fta_f/STS15026-ELOVL2-1-fta_S231_L001_R1_001.fasta
733	730
11	14
14	14
744	744
/Users/depaolir/Desktop/FPFTA_200916/fasta/fta/ELOVL2_2_1_fta_f/STS15031-ELOVL2-1-fta_S234_L001_R1_001.fasta
848	964
158	40
25	27
1006	1004
/Users/depaolir/Desktop/FPFTA_200916/fasta/fta/ELOVL2_2_1_fta_f/STS15037-ELOVL2-1-fta_S216_L001_R1_001.fasta
1415	1310
75	180
25	25
1490	1490
/Users/depaolir/Desktop/FPFTA_200916/fasta/fta/ELOVL2_2_1_fta_f/STS15039-ELOVL2-1-fta_S235_L001_R1_001.fasta
2920	2662
641	894
59	64
3561	3556
/Users/depaolir/Desktop/FPFTA_200916/fasta/fta/ELOVL2_2_1_fta_f/STS15041-ELOVL2-1-fta_S237_L001_R1_001.fasta
333	330
3	6
10	10
336	336
/Users/depaolir/Desktop/FPFTA_200916/fasta/fta/ELOVL2_2_1_fta_f/STS15044-ELOVL2-1-fta_S221_L001_R1_001.fasta
1559	1510
80	129
20	20
1639	1639
/Users/depaolir/Desktop/FPFTA_200916/fasta/fta/ELOVL2_2_1_fta_f/STS15046-ELOVL2-1-fta_S212_L001_R1_001.fasta
209	210
16	15
5	5
225	225
/Users/depaolir/Desktop/FPFTA_200916/fasta/fta/ELOVL2_2_1_fta_f/STS15047-ELOVL2-1-fta_S236_L001_R1_001.fasta
1679	1651
34	63
32	31
1713	1714
/Users/depaolir/Desktop/FPFTA_200916/fasta/fta/ELOVL2_2_1_fta_f/STS15050-ELOVL2-1-fta_S215_L001_R1_001.fasta
2140	2144
229	227
37	35
2369	2371
/Users/depaolir/Desktop/FPFTA_200916/fasta/fta/ELOVL2_2_1_fta_f/STS15057-ELOVL2-1-fta_S219_L001_R1_001.fasta
262	264
58	56
4	4
320	320
/Users/depaolir/Desktop/FPFTA_200916/fasta/fta/ELOVL2_2_1_fta_f/STS15059-ELOVL2-1-fta_S238_L001_R1_001.fasta
1892	1881
169	180
41	41
2061	2061
/Users/depaolir/Desktop/FPFTA_200916/fasta/fta/ELOVL2_2_1_fta_f/STS15065-ELOVL2-1-fta_S222_L001_R1_001.fasta
3675	3641
110	140
48	52
3785	3781
/Users/depaolir/Desktop/FPFTA_200916/fasta/fta/ELOVL2_2_1_fta_f/STS15073-ELOVL2-1-fta_S223_L001_R1_001.fasta
511	486
11	26
5	15
522	512
/Users/depaolir/Desktop/FPFTA_200916/fasta/fta/ELOVL2_2_1_fta_f/STS15075-ELOVL2-1-fta_S220_L001_R1_001.fasta
770	715
14	70
8	7
784	785
/Users/depaolir/Desktop/FPFTA_200916/fasta/fta/ELOVL2_2_1_fta_f/STS15076-ELOVL2-1-fta_S217_L001_R1_001.fasta
5351	5174
119	296
65	65
5470	5470
/Users/depaolir/Desktop/FPFTA_200916/fasta/fta/ELOVL2_2_1_fta_f/STS15077-ELOVL2-1-fta_S224_L001_R1_001.fasta
3089	3215
528	407
57	52
3617	3622
/Users/depaolir/Desktop/FPFTA_200916/fasta/fta/ELOVL2_2_1_fta_f/STS15087-ELOVL2-1-fta_S230_L001_R1_001.fasta
370	413
178	135
3	3
548	548
/Users/depaolir/Desktop/FPFTA_200916/fasta/fta/ELOVL2_2_1_fta_f/STS15091-ELOVL2-1-fta_S218_L001_R1_001.fasta
1048	559
220	711
28	26
1268	1270
/Users/depaolir/Desktop/FPFTA_200916/fasta/fta/ELOVL2_2_1_fta_f/STS15092-ELOVL2-1-fta_S228_L001_R1_001.fasta
1128	856
148	418
23	25
1276	1274
/Users/depaolir/Desktop/FPFTA_200916/fasta/fta/ELOVL2_2_1_fta_f/STS15099-ELOVL2-1-fta_S225_L001_R1_001.fasta
1021	1017
10	17
18	15
1031	1034
/Users/depaolir/Desktop/FPFTA_200916/fasta/fta/ELOVL2_2_1_fta_f/STS15103-ELOVL2-1-fta_S211_L001_R1_001.fasta
2166	2151
405	421
41	40
2571	2572
/Users/depaolir/Desktop/FPFTA_200916/fasta/fta/ELOVL2_2_1_fta_f/STS15105-ELOVL2-1-fta_S214_L001_R1_001.fasta
777	604
3	180
20	16
780	784
/Users/depaolir/Desktop/FPFTA_200916/fasta/fta/ELOVL2_2_1_fta_f/STS15106-ELOVL2-1-fta_S213_L001_R1_001.fasta
2930	3684
849	92
54	57
3779	3776
/Users/depaolir/Desktop/FPFTA_200916/fasta/fta/ELOVL2_2_1_fta_f/STS15111-ELOVL2-1-fta_S226_L001_R1_001.fasta
567	748
229	47
2042	2043
796	795
/Users/depaolir/Desktop/FPFTA_200916/fasta/fta/ELOVL2_2_1_fta_f/STS15116-ELOVL2-1-fta_S227_L001_R1_001.fasta
1034	1014
26	45
15	16
1060	1059
/Users/depaolir/Desktop/FPFTA_200916/fasta/fta/ELOVL2_2_1_fta_f/STS16005-ELOVL2-1-fta_S207_L001_R1_001.fasta
403	392
19	32
12	10
422	424
/Users/depaolir/Desktop/FPFTA_200916/fasta/fta/ELOVL2_2_1_fta_f/STS16006-ELOVL2-1-fta_S208_L001_R1_001.fasta
1071	1099
61	33
19	19
1132	1132
/Users/depaolir/Desktop/FPFTA_200916/fasta/fta/ELOVL2_2_1_fta_f/STS15007-ELOVL2-1-fta_S209_L001_R1_001.fasta
884	926	687
14	32	269
91	31	33
898	958	956
/Users/depaolir/Desktop/FPFTA_200916/fasta/fta/ELOVL2_2_1_fta_f/STS15013-ELOVL2-1-fta_S233_L001_R1_001.fasta
221	176	156
118	163	172
3	3	14
339	339	328
/Users/depaolir/Desktop/FPFTA_200916/fasta/fta/ELOVL2_2_1_fta_f/STS15020-ELOVL2-1-fta_S232_L001_R1_001.fasta
2840	2932	1326
484	396	291
37	33	1744
3324	3328	1617
/Users/depaolir/Desktop/FPFTA_200916/fasta/fta/ELOVL2_2_1_fta_f/STS15024-ELOVL2-1-fta_S229_L001_R1_001.fasta
534	614	255
153	209	566
160	24	26
687	823	821
/Users/depaolir/Desktop/FPFTA_200916/fasta/fta/ELOVL2_2_1_fta_f/STS15025-ELOVL2-1-fta_S210_L001_R1_001.fasta
2211	710	1945
643	2151	911
69	62	67
2854	2861	2856
/Users/depaolir/Desktop/FPFTA_200916/fasta/fta/ELOVL2_2_1_fta_f/STS15026-ELOVL2-1-fta_S231_L001_R1_001.fasta
628	473	608
121	51	141
9	234	9
749	524	749
/Users/depaolir/Desktop/FPFTA_200916/fasta/fta/ELOVL2_2_1_fta_f/STS15031-ELOVL2-1-fta_S234_L001_R1_001.fasta
769	772	109
51	218	883
211	41	39
820	990	992
/Users/depaolir/Desktop/FPFTA_200916/fasta/fta/ELOVL2_2_1_fta_f/STS15037-ELOVL2-1-fta_S216_L001_R1_001.fasta
1124	1197	910
183	300	570
208	18	35
1307	1497	1480
/Users/depaolir/Desktop/FPFTA_200916/fasta/fta/ELOVL2_2_1_fta_f/STS15039-ELOVL2-1-fta_S235_L001_R1_001.fasta
2833	2843	2118
750	746	1465
37	31	37
3583	3589	3583
/Users/depaolir/Desktop/FPFTA_200916/fasta/fta/ELOVL2_2_1_fta_f/STS15041-ELOVL2-1-fta_S237_L001_R1_001.fasta
248	303	134
3	37	207
95	6	5
251	340	341
/Users/depaolir/Desktop/FPFTA_200916/fasta/fta/ELOVL2_2_1_fta_f/STS15044-ELOVL2-1-fta_S221_L001_R1_001.fasta
1288	1360	316
224	155	562
147	144	781
1512	1515	878
/Users/depaolir/Desktop/FPFTA_200916/fasta/fta/ELOVL2_2_1_fta_f/STS15046-ELOVL2-1-fta_S212_L001_R1_001.fasta
138	168	175
37	61	54
55	1	1
175	229	229
/Users/depaolir/Desktop/FPFTA_200916/fasta/fta/ELOVL2_2_1_fta_f/STS15047-ELOVL2-1-fta_S236_L001_R1_001.fasta
1402	12	512
338	1325	826
5	408	407
1740	1337	1338
/Users/depaolir/Desktop/FPFTA_200916/fasta/fta/ELOVL2_2_1_fta_f/STS15050-ELOVL2-1-fta_S215_L001_R1_001.fasta
1316	1420	2284
949	961	96
141	25	26
2265	2381	2380
/Users/depaolir/Desktop/FPFTA_200916/fasta/fta/ELOVL2_2_1_fta_f/STS15057-ELOVL2-1-fta_S219_L001_R1_001.fasta
128	240	142
54	82	18
142	2	164
182	322	160
/Users/depaolir/Desktop/FPFTA_200916/fasta/fta/ELOVL2_2_1_fta_f/STS15059-ELOVL2-1-fta_S238_L001_R1_001.fasta
1847	1621	1549
206	429	502
49	52	51
2053	2050	2051
/Users/depaolir/Desktop/FPFTA_200916/fasta/fta/ELOVL2_2_1_fta_f/STS15065-ELOVL2-1-fta_S222_L001_R1_001.fasta
3483	440	1759
307	3349	1483
43	44	591
3790	3789	3242
/Users/depaolir/Desktop/FPFTA_200916/fasta/fta/ELOVL2_2_1_fta_f/STS15073-ELOVL2-1-fta_S223_L001_R1_001.fasta
491	272	267
21	240	241
15	15	19
512	512	508
/Users/depaolir/Desktop/FPFTA_200916/fasta/fta/ELOVL2_2_1_fta_f/STS15075-ELOVL2-1-fta_S220_L001_R1_001.fasta
594	636	429
188	148	351
10	8	12
782	784	780
/Users/depaolir/Desktop/FPFTA_200916/fasta/fta/ELOVL2_2_1_fta_f/STS15076-ELOVL2-1-fta_S217_L001_R1_001.fasta
5104	5218	4525
254	262	950
177	55	60
5358	5480	5475
/Users/depaolir/Desktop/FPFTA_200916/fasta/fta/ELOVL2_2_1_fta_f/STS15077-ELOVL2-1-fta_S224_L001_R1_001.fasta
2989	2604	1370
435	869	415
250	201	1889
3424	3473	1785
/Users/depaolir/Desktop/FPFTA_200916/fasta/fta/ELOVL2_2_1_fta_f/STS15087-ELOVL2-1-fta_S230_L001_R1_001.fasta
359	509	387
185	40	160
7	2	4
544	549	547
/Users/depaolir/Desktop/FPFTA_200916/fasta/fta/ELOVL2_2_1_fta_f/STS15091-ELOVL2-1-fta_S218_L001_R1_001.fasta
735	1043	795
294	236	484
267	17	17
1029	1279	1279
/Users/depaolir/Desktop/FPFTA_200916/fasta/fta/ELOVL2_2_1_fta_f/STS15092-ELOVL2-1-fta_S228_L001_R1_001.fasta
1063	1038	973
107	255	319
129	6	7
1170	1293	1292
/Users/depaolir/Desktop/FPFTA_200916/fasta/fta/ELOVL2_2_1_fta_f/STS15099-ELOVL2-1-fta_S225_L001_R1_001.fasta
822	991	83
88	49	52
139	9	914
910	1040	135
/Users/depaolir/Desktop/FPFTA_200916/fasta/fta/ELOVL2_2_1_fta_f/STS15103-ELOVL2-1-fta_S211_L001_R1_001.fasta
2064	2470	2328
381	121	260
167	21	24
2445	2591	2588
/Users/depaolir/Desktop/FPFTA_200916/fasta/fta/ELOVL2_2_1_fta_f/STS15105-ELOVL2-1-fta_S214_L001_R1_001.fasta
509	560	360
177	220	420
114	20	20
686	780	780
/Users/depaolir/Desktop/FPFTA_200916/fasta/fta/ELOVL2_2_1_fta_f/STS15106-ELOVL2-1-fta_S213_L001_R1_001.fasta
3331	2707	974
475	1099	1049
27	27	1810
3806	3806	2023
/Users/depaolir/Desktop/FPFTA_200916/fasta/fta/ELOVL2_2_1_fta_f/STS15111-ELOVL2-1-fta_S226_L001_R1_001.fasta
470	370	451
302	439	358
2066	2029	2029
772	809	809
/Users/depaolir/Desktop/FPFTA_200916/fasta/fta/ELOVL2_2_1_fta_f/STS15116-ELOVL2-1-fta_S227_L001_R1_001.fasta
1009	981	572
58	86	495
8	8	8
1067	1067	1067
/Users/depaolir/Desktop/FPFTA_200916/fasta/fta/ELOVL2_2_1_fta_f/STS16005-ELOVL2-1-fta_S207_L001_R1_001.fasta
140	257	75
27	146	165
267	31	194
167	403	240
/Users/depaolir/Desktop/FPFTA_200916/fasta/fta/ELOVL2_2_1_fta_f/STS16006-ELOVL2-1-fta_S208_L001_R1_001.fasta
745	829	389
395	310	750
11	12	12
1140	1139	1139

## Sheet: ELOVL2_2
UID	Age	CpG42	CpG54	CpG61	CpG114	CpG116	CpG122	CpG125	CpG127	CpG144		Note
16005	0.1	0.965418	0.9964	0.900794	0.912744	0.983306	0.166937	0.98985	0.989405	0.985306
16006	0.15	0.366057	0.365813	0.995017	0.996055	0.948343	0.740525	0.925197	0.925781	0.713018
15007	5	0.854688	0.380153	0.229687	0.88488	0.906736	0.897785	0.996575				127,144:High failed seq
15025	5	0.96646	0.0939548	0.567725	0.985703	0.581876	0.106341	0.957438	0.506969	0.583665
15103	5	0.772476	0.810773	0.832178	0.92409	0.90225	0.588872	0.939628	0.754658	0.652444
15046	6	0.994889	0.816189	0.443124								High failed seq
15106	6	0.430348	0.483871	0.467662	0.813253	0.740854		0.816817	0.756098	0.629969
15105	7	0.863787	0.953795	0.843333	0.992933	0.890071	0.69258	0.992933	0.996454	0.695035
15037	8	0.971639	0.96937	0.938972	0.867706	0.994654	0.810013	0.979104	0.982638	0.834506
15050	8	0.902375	0.642105	0.831579	0.851964	0.865031	0.118182	0.969789
15076	8	0.963945	0.945397	0.815466	0.922056	0.878509	0.53721	0.933124	0.945789	0.604116
15091	8	0.862774	0.135371	0.182482	0.393939	0.366771	0.23251	0.227411	0.4317	0.381497
15044	12	0.799455	0.90642	0.239237	0.975669	0.973187	0.267879	0.976248	0.95241	0.112058
15057	12	0.8	0.789883	0.787222	0.976612	0.781945	0.690566	0.917877	0.875713	0.462222
15065	12	0.898868	0.89233	0.851934	0.91913	0.93166	0.590508	0.760857	0.508105	0.491051
15073	12	0.988845	0.989529	0.984888	0.997818	0.991988	0.0295389	0.992652	0.99345	0.010917
15075	12	0.987483	0.990278	0.534075								High failed seq
15077	12	0.576458	0.530829	0.539282	0.968168	0.950117	0.899381	0.995731	0.948988	0.289443
15099	12	0.998833	0.966181	0.954386	0.192432	0.203474	0.181596	0.190169	0.190437	0.0554636
15111	12	0.942212	0.947748	0.940352	0.755124	0.98417	0.915584	0.995687	0.992371	0.592998
15116	12	0.868106	0.951981	0.94351	0.997312	0.870321	0.915119	0.99866	0.995973	0.622312
15092	13											<50 reads
15024	14	0.996255	0.95514	0.981238								High failed seq
15087	14	0.3685	0.340858	0.375566	0.447917	0.310566	0.815206	0.858934	0.960638	0.447761
15020	15	0.560845	0.678955	0.385387	0.720821	0.907288	0.808893	0.920906	0.923243	0.556036		High failed seq
15026	15	0.581667	0.609908	0.52105	0.980565	0.877258	0.900596	0.808511	0.979186	0.5625
15013	16	0.986425	0.990909	0.559091	1	1	0.298507	0.883249	1	0.610256
15031	16	0.997414	0.815653	0.952196	0.997875	1	0.983803	0.999291	0.996345	0.93348
15039	16	0.89482	0.916183	0.894765	0.997662	0.98133	0.407407	0.971412	0.43965	0.431659
15047	16	0.886155	0.830944	0.772543	0.927429	0.950911	0.278442	0.992615	0.258493	0.940576
15041	21	0.20049	0.811125	0.281595	0.872664	0.893824	0.324863	0.00807103	0.985417	0.141372
15059	21	0.695067	0.723214	0.600897	0.476744	0.353659	0.493976	0.252941	0.845679	0.833333

## Sheet: ELOVL2_2_m
/Users/depaolir/Desktop/FPFTA_200916/fasta/fta/ELOVL2_2_2_fta_f/STS15007-ELOVL2-2-fta_S49_L001_R1_001.fasta
547	249	147
93	406	493
29	14	29
640	655	640
/Users/depaolir/Desktop/FPFTA_200916/fasta/fta/ELOVL2_2_2_fta_f/STS15013-ELOVL2-2-fta_S73_L001_R1_001.fasta
218	218	123
3	2	97
0	1	1
221	220	220
/Users/depaolir/Desktop/FPFTA_200916/fasta/fta/ELOVL2_2_2_fta_f/STS15020-ELOVL2-2-fta_S72_L001_R1_001.fasta
1567	1897	1076
1227	897	1716
21	21	23
2794	2794	2792
/Users/depaolir/Desktop/FPFTA_200916/fasta/fta/ELOVL2_2_2_fta_f/STS15024-ELOVL2-2-fta_S69_L001_R1_001.fasta
532	511	523
2	24	10
3	2	4
534	535	533
/Users/depaolir/Desktop/FPFTA_200916/fasta/fta/ELOVL2_2_2_fta_f/STS15025-ELOVL2-2-fta_S50_L001_R1_001.fasta
2651	258	1555
92	2488	1184
95	92	99
2743	2746	2739
/Users/depaolir/Desktop/FPFTA_200916/fasta/fta/ELOVL2_2_2_fta_f/STS15026-ELOVL2-2-fta_S71_L001_R1_001.fasta
1396	1465	1250
1004	937	1149
42	40	43
2400	2402	2399
/Users/depaolir/Desktop/FPFTA_200916/fasta/fta/ELOVL2_2_2_fta_f/STS15031-ELOVL2-2-fta_S74_L001_R1_001.fasta
1543	1261	1474
4	285	74
8	9	7
1547	1546	1548
/Users/depaolir/Desktop/FPFTA_200916/fasta/fta/ELOVL2_2_2_fta_f/STS15037-ELOVL2-2-fta_S56_L001_R1_001.fasta
3426	3418	3308
100	108	215
12	12	15
3526	3526	3523
/Users/depaolir/Desktop/FPFTA_200916/fasta/fta/ELOVL2_2_2_fta_f/STS15039-ELOVL2-2-fta_S75_L001_R1_001.fasta
1693	1738	1692
199	159	199
12	7	13
1892	1897	1891
/Users/depaolir/Desktop/FPFTA_200916/fasta/fta/ELOVL2_2_2_fta_f/STS15041-ELOVL2-2-fta_S77_L001_R1_001.fasta
327	1327	459
1304	309	1171
8	3	9
1631	1636	1630
/Users/depaolir/Desktop/FPFTA_200916/fasta/fta/ELOVL2_2_2_fta_f/STS15044-ELOVL2-2-fta_S61_L001_R1_001.fasta
1467	1666	439
368	172	1396
22	19	22
1835	1838	1835
/Users/depaolir/Desktop/FPFTA_200916/fasta/fta/ELOVL2_2_2_fta_f/STS15046-ELOVL2-2-fta_S52_L001_R1_001.fasta
584	484	261
3	109	328
6	0	4
587	593	589
/Users/depaolir/Desktop/FPFTA_200916/fasta/fta/ELOVL2_2_2_fta_f/STS15047-ELOVL2-2-fta_S76_L001_R1_001.fasta
3277	3072	2853
421	625	840
8	9	13
3698	3697	3693
/Users/depaolir/Desktop/FPFTA_200916/fasta/fta/ELOVL2_2_2_fta_f/STS15050-ELOVL2-2-fta_S55_L001_R1_001.fasta
342	244	316
37	136	64
28	27	27
379	380	380
/Users/depaolir/Desktop/FPFTA_200916/fasta/fta/ELOVL2_2_2_fta_f/STS15057-ELOVL2-2-fta_S59_L001_R1_001.fasta
1440	1421	1417
360	378	383
6	7	6
1800	1799	1800
/Users/depaolir/Desktop/FPFTA_200916/fasta/fta/ELOVL2_2_2_fta_f/STS15059-ELOVL2-2-fta_S78_L001_R1_001.fasta
155	162	134
68	62	89
3	2	3
223	224	223
/Users/depaolir/Desktop/FPFTA_200916/fasta/fta/ELOVL2_2_2_fta_f/STS15065-ELOVL2-2-fta_S62_L001_R1_001.fasta
3653	3630	3458
411	438	601
13	9	18
4064	4068	4059
/Users/depaolir/Desktop/FPFTA_200916/fasta/fta/ELOVL2_2_2_fta_f/STS15073-ELOVL2-2-fta_S63_L001_R1_001.fasta
1507	1512	1499
17	16	23
9	5	11
1524	1528	1522
/Users/depaolir/Desktop/FPFTA_200916/fasta/fta/ELOVL2_2_2_fta_f/STS15075-ELOVL2-2-fta_S60_L001_R1_001.fasta
710	713	384
9	7	335
2	1	2
719	720	719
/Users/depaolir/Desktop/FPFTA_200916/fasta/fta/ELOVL2_2_2_fta_f/STS15076-ELOVL2-2-fta_S57_L001_R1_001.fasta
4545	4467	3849
170	258	871
30	20	25
4715	4725	4720
/Users/depaolir/Desktop/FPFTA_200916/fasta/fta/ELOVL2_2_2_fta_f/STS15077-ELOVL2-2-fta_S64_L001_R1_001.fasta
1621	1498	1517
1191	1324	1296
46	36	45
2812	2822	2813
/Users/depaolir/Desktop/FPFTA_200916/fasta/fta/ELOVL2_2_2_fta_f/STS15087-ELOVL2-2-fta_S70_L001_R1_001.fasta
489	453	498
838	876	828
7	5	8
1327	1329	1326
/Users/depaolir/Desktop/FPFTA_200916/fasta/fta/ELOVL2_2_2_fta_f/STS15091-ELOVL2-2-fta_S58_L001_R1_001.fasta
1182	186	250
188	1188	1120
7	3	7
1370	1374	1370
/Users/depaolir/Desktop/FPFTA_200916/fasta/fta/ELOVL2_2_2_fta_f/STS15092-ELOVL2-2-fta_S68_L001_R1_001.fasta
30	20	29
0	10	1
1	1	1
30	30	30
/Users/depaolir/Desktop/FPFTA_200916/fasta/fta/ELOVL2_2_2_fta_f/STS15099-ELOVL2-2-fta_S65_L001_R1_001.fasta
1712	1657	1632
2	58	78
13	12	17
1714	1715	1710
/Users/depaolir/Desktop/FPFTA_200916/fasta/fta/ELOVL2_2_2_fta_f/STS15103-ELOVL2-2-fta_S51_L001_R1_001.fasta
1117	1174	1200
329	274	242
8	6	12
1446	1448	1442
/Users/depaolir/Desktop/FPFTA_200916/fasta/fta/ELOVL2_2_2_fta_f/STS15105-ELOVL2-2-fta_S54_L001_R1_001.fasta
260	289	253
41	14	47
3	1	4
301	303	300
/Users/depaolir/Desktop/FPFTA_200916/fasta/fta/ELOVL2_2_2_fta_f/STS15106-ELOVL2-2-fta_S53_L001_R1_001.fasta
173	195	188
229	208	214
2	1	2
402	403	402
/Users/depaolir/Desktop/FPFTA_200916/fasta/fta/ELOVL2_2_2_fta_f/STS15111-ELOVL2-2-fta_S66_L001_R1_001.fasta
2087	2104	2081
128	116	132
19	14	21
2215	2220	2213
/Users/depaolir/Desktop/FPFTA_200916/fasta/fta/ELOVL2_2_2_fta_f/STS15116-ELOVL2-2-fta_S67_L001_R1_001.fasta
724	793	785
110	40	47
2	3	4
834	833	832
/Users/depaolir/Desktop/FPFTA_200916/fasta/fta/ELOVL2_2_2_fta_f/STS16005-ELOVL2-2-fta_S47_L001_R1_001.fasta
2680	2768	2497
96	10	275
3	1	7
2776	2778	2772
/Users/depaolir/Desktop/FPFTA_200916/fasta/fta/ELOVL2_2_2_fta_f/STS16006-ELOVL2-2-fta_S48_L001_R1_001.fasta
440	443	1198
762	768	6
36	27	34
1202	1211	1204
/Users/depaolir/Desktop/FPFTA_200916/fasta/fta/ELOVL2_2_2_fta_f/STS15007-ELOVL2-2-fta_S49_L001_R1_001.fasta
515	525	527	582	433	383
67	54	60	2	1	51
87	90	82	85	235	235
582	579	587	584	434	434
/Users/depaolir/Desktop/FPFTA_200916/fasta/fta/ELOVL2_2_2_fta_f/STS15013-ELOVL2-2-fta_S73_L001_R1_001.fasta
198	195	60	174	195	119
0	0	141	23	0	76
23	26	20	24	26	26
198	195	201	197	195	195
/Users/depaolir/Desktop/FPFTA_200916/fasta/fta/ELOVL2_2_2_fta_f/STS15020-ELOVL2-2-fta_S72_L001_R1_001.fasta
1686	2104	1892	2154	2141	1285
653	215	447	185	178	1026
476	496	476	476	496	504
2339	2319	2339	2339	2319	2311
/Users/depaolir/Desktop/FPFTA_200916/fasta/fta/ELOVL2_2_2_fta_f/STS15024-ELOVL2-2-fta_S69_L001_R1_001.fasta
193	415	395	424	415	395
230	1	24	0	1	19
114	121	118	113	121	123
423	416	419	424	416	414
/Users/depaolir/Desktop/FPFTA_200916/fasta/fta/ELOVL2_2_2_fta_f/STS15025-ELOVL2-2-fta_S50_L001_R1_001.fasta
2482	1464	270	2407	1273	1465
36	1052	2269	107	1238	1045
320	322	299	324	327	328
2518	2516	2539	2514	2511	2510
/Users/depaolir/Desktop/FPFTA_200916/fasta/fta/ELOVL2_2_2_fta_f/STS15026-ELOVL2-2-fta_S71_L001_R1_001.fasta
2119	1894	1966	1748	2117	1215
42	265	217	414	45	945
281	283	259	280	280	282
2161	2159	2183	2162	2162	2160
/Users/depaolir/Desktop/FPFTA_200916/fasta/fta/ELOVL2_2_2_fta_f/STS15031-ELOVL2-2-fta_S74_L001_R1_001.fasta
1409	1404	1397	1410	1363	1277
3	0	23	1	5	91
143	151	135	144	187	187
1412	1404	1420	1411	1368	1368
/Users/depaolir/Desktop/FPFTA_200916/fasta/fta/ELOVL2_2_2_fta_f/STS15037-ELOVL2-2-fta_S56_L001_R1_001.fasta
2617	2977	2443	2952	2943	2491
399	16	573	63	52	494
522	545	522	523	543	553
3016	2993	3016	3015	2995	2985
/Users/depaolir/Desktop/FPFTA_200916/fasta/fta/ELOVL2_2_2_fta_f/STS15039-ELOVL2-2-fta_S75_L001_R1_001.fasta
1707	1682	704	1665	754	739
4	32	1024	49	961	973
193	190	176	190	189	192
1711	1714	1728	1714	1715	1712
/Users/depaolir/Desktop/FPFTA_200916/fasta/fta/ELOVL2_2_2_fta_f/STS15041-ELOVL2-2-fta_S77_L001_R1_001.fasta
1261	1288	473	10	1419	204
184	153	983	1229	21	1239
194	198	183	400	199	196
1445	1441	1456	1239	1440	1443
/Users/depaolir/Desktop/FPFTA_200916/fasta/fta/ELOVL2_2_2_fta_f/STS15044-ELOVL2-2-fta_S61_L001_R1_001.fasta
1604	1597	442	1603	1561	184
40	44	1208	39	78	1458
213	216	207	215	218	215
1644	1641	1650	1642	1639	1642
/Users/depaolir/Desktop/FPFTA_200916/fasta/fta/ELOVL2_2_2_fta_f/STS15046-ELOVL2-2-fta_S52_L001_R1_001.fasta
433	422	298	441	451	416
50	54	193	43	25	60
110	117	102	109	117	117
483	476	491	484	476	476
/Users/depaolir/Desktop/FPFTA_200916/fasta/fta/ELOVL2_2_2_fta_f/STS15047-ELOVL2-2-fta_S76_L001_R1_001.fasta
3016	3080	908	3226	837	3039
236	159	2353	24	2401	192
454	467	445	456	468	475
3252	3239	3261	3250	3238	3231
/Users/depaolir/Desktop/FPFTA_200916/fasta/fta/ELOVL2_2_2_fta_f/STS15050-ELOVL2-2-fta_S55_L001_R1_001.fasta
282	282	39	321	71	35
49	44	291	10	4	42
76	81	77	76	332	330
331	326	330	331	75	77
/Users/depaolir/Desktop/FPFTA_200916/fasta/fta/ELOVL2_2_2_fta_f/STS15057-ELOVL2-2-fta_S59_L001_R1_001.fasta
1545	1230	1098	1453	1381	728
37	343	492	130	196	847
224	233	216	223	229	231
1582	1573	1590	1583	1577	1575
/Users/depaolir/Desktop/FPFTA_200916/fasta/fta/ELOVL2_2_2_fta_f/STS15059-ELOVL2-2-fta_S78_L001_R1_001.fasta
82	58	82	43	137	105
90	106	84	127	25	21
54	62	60	56	64	100
172	164	166	170	162	126
/Users/depaolir/Desktop/FPFTA_200916/fasta/fta/ELOVL2_2_2_fta_f/STS15065-ELOVL2-2-fta_S62_L001_R1_001.fasta
3296	3340	2140	2733	1818	1756
290	245	1484	859	1760	1820
491	492	453	485	499	501
3586	3585	3624	3592	3578	3576
/Users/depaolir/Desktop/FPFTA_200916/fasta/fta/ELOVL2_2_2_fta_f/STS15073-ELOVL2-2-fta_S63_L001_R1_001.fasta
1372	1362	41	1351	1365	15
3	11	1347	10	9	1359
158	160	145	172	159	159
1375	1373	1388	1361	1374	1374
/Users/depaolir/Desktop/FPFTA_200916/fasta/fta/ELOVL2_2_2_fta_f/STS15075-ELOVL2-2-fta_S60_L001_R1_001.fasta
377	376	302	395	502	277
153	127	208	132	3	226
191	218	211	194	216	218
530	503	510	527	505	503
/Users/depaolir/Desktop/FPFTA_200916/fasta/fta/ELOVL2_2_2_fta_f/STS15076-ELOVL2-2-fta_S57_L001_R1_001.fasta
3821	3630	2245	3865	3908	2495
323	502	1934	277	224	1635
601	613	566	603	613	615
4144	4132	4179	4142	4132	4130
/Users/depaolir/Desktop/FPFTA_200916/fasta/fta/ELOVL2_2_2_fta_f/STS15077-ELOVL2-2-fta_S64_L001_R1_001.fasta
2494	2438	2324	2566	2437	743
82	128	260	11	131	1824
282	292	274	281	290	291
2576	2566	2584	2577	2568	2567
/Users/depaolir/Desktop/FPFTA_200916/fasta/fta/ELOVL2_2_2_fta_f/STS15087-ELOVL2-2-fta_S70_L001_R1_001.fasta
430	291	772	822	903	420
530	646	175	135	37	518
374	397	387	377	394	396
960	937	947	957	940	938
/Users/depaolir/Desktop/FPFTA_200916/fasta/fta/ELOVL2_2_2_fta_f/STS15091-ELOVL2-2-fta_S58_L001_R1_001.fasta
390	351	226	224	414	367
600	606	746	761	545	595
387	420	405	392	418	415
990	957	972	985	959	962
/Users/depaolir/Desktop/FPFTA_200916/fasta/fta/ELOVL2_2_2_fta_f/STS15092-ELOVL2-2-fta_S68_L001_R1_001.fasta
27	27	23	27	18	18
0	0	6	0	0	0
4	4	2	4	13	13
27	27	29	27	18	18
/Users/depaolir/Desktop/FPFTA_200916/fasta/fta/ELOVL2_2_2_fta_f/STS15099-ELOVL2-2-fta_S65_L001_R1_001.fasta
239	246	223	236	231	67
1003	963	1005	1005	982	1141
485	518	499	486	514	519
1242	1209	1228	1241	1213	1208
/Users/depaolir/Desktop/FPFTA_200916/fasta/fta/ELOVL2_2_2_fta_f/STS15103-ELOVL2-2-fta_S51_L001_R1_001.fasta
1193	1163	762	1214	972	841
98	126	532	78	316	448
163	165	160	162	166	165
1291	1289	1294	1292	1288	1289
/Users/depaolir/Desktop/FPFTA_200916/fasta/fta/ELOVL2_2_2_fta_f/STS15105-ELOVL2-2-fta_S54_L001_R1_001.fasta
281	251	196	281	281	196
2	31	87	2	1	86
21	22	21	21	22	22
283	282	283	283	282	282
/Users/depaolir/Desktop/FPFTA_200916/fasta/fta/ELOVL2_2_2_fta_f/STS15106-ELOVL2-2-fta_S53_L001_R1_001.fasta
270	243	0	272	248	206
62	85	194	61	80	121
72	76	210	71	76	77
332	328	194	333	328	327
/Users/depaolir/Desktop/FPFTA_200916/fasta/fta/ELOVL2_2_2_fta_f/STS15111-ELOVL2-2-fta_S66_L001_R1_001.fasta
1400	1803	1692	1847	1821	1084
454	29	156	8	14	744
380	402	386	379	399	406
1854	1832	1848	1855	1835	1828
/Users/depaolir/Desktop/FPFTA_200916/fasta/fta/ELOVL2_2_2_fta_f/STS15116-ELOVL2-2-fta_S67_L001_R1_001.fasta
742	651	690	745	742	463
2	97	64	1	3	281
92	88	82	90	91	92
744	748	754	746	745	744
/Users/depaolir/Desktop/FPFTA_200916/fasta/fta/ELOVL2_2_2_fta_f/STS16005-ELOVL2-2-fta_S47_L001_R1_001.fasta
2249	2415	412	2438	2428	2414
215	41	2056	25	26	36
315	323	311	316	325	329
2464	2456	2468	2463	2454	2450
/Users/depaolir/Desktop/FPFTA_200916/fasta/fta/ELOVL2_2_2_fta_f/STS16006-ELOVL2-2-fta_S48_L001_R1_001.fasta
1010	973	762	940	948	723
4	53	267	76	76	291
224	212	209	222	214	224
1014	1026	1029	1016	1024	1014

## Sheet: MYOD1
UID	Age	CpG27	CpG30	CpG34	CpG37	CpG61	CpG64	CpG67		Note
15007	5	0.99823	0.997343	0.822695	0.99734	0.996473	0.997329	0.999121
15013	16	1	0.994737	0.968531	0.992982	1	1	0.998258
15020	15	0.993464	0.962963	0.675381	0.997821	0.982942	1	0.993617
15024	14									Failed
15025	5	0.996875	0.946842	0.985625	0.998124	0.992542	0.998138	0.98575
15026	15	0.993007	0.996503	1	1	0.996528	0.954861	0.958478
15031	16	0.999112	0.992007	0.979574	0.992	1	0.999124	1
15037	8	0.996774	0.981017	0.972003	0.999283	0.997863	0.990718	0.961402
15039	16	0.402235	0.983051	1	1	1	0.994444	0.994505
15041	21	0.911765	0.985994	0.956583	0.998597	0.993113	0.998623	0.998624
15044	12									Failed
15046	6	0.998406	1	0.890302	0.999204	1	1	0.998433
15047	16	0.990753	0.998681	0.924802	0.998679	1	0.992116	0.998693
15050	8	0.998946	0.937829	0.988384	0.997895	1	0.998955	1
15057	12									Failed
15059	21	0.991124	1	0.997033	1	1	0.997033	1
15065	12									Failed
15073	12									Failed
15075	12									Failed
15076	8	0.994631	0.995794	0.998365	0.982952	0.996762	0.988434	0.992151
15077	12									Failed
15087	14									Failed
15091	8	0.965035	0.964258	0.820513	0.684825	0.998453	0.989181	0.996916
15092	13									Failed
15099	12									Failed
15103	5	0.974265	0.644118	0.974246	0.995588	0.999263	0.954345	0.997815
15105	7	0.984438	0.996885	0.995548	0.987539	1	0.999557	0.961657
15106	6	0.998497	0.987599	0.989106	0.996617	0.999257	0.993638	0.99926
15111	12									Failed
15116	12									Failed
16005	0.123288	0.997408	0.982958	0.764846	0.99892	0.999359	0.999573	0.783813
16006	0.156164	0.989329	0.804281	0.966412	0.998473	0.995298	0.998433	0.998492

## Sheet: MYOD1_m
/Users/depaolir/Desktop/FPFTA_200916/fasta/fta/MYOD1_fta_f/STS15007-MYOD1-fta_S129_L001_R1_001.fasta
1128	1126	928	1125
2	3	200	3
11	12	13	13
1130	1129	1128	1128
/Users/depaolir/Desktop/FPFTA_200916/fasta/fta/MYOD1_fta_f/STS15013-MYOD1-fta_S153_L001_R1_001.fasta
571	567	554	566
0	3	18	4
4	5	3	5
571	570	572	570
/Users/depaolir/Desktop/FPFTA_200916/fasta/fta/MYOD1_fta_f/STS15020-MYOD1-fta_S152_L001_R1_001.fasta
456	442	310	458
3	17	149	1
12	12	12	12
459	459	459	459
/Users/depaolir/Desktop/FPFTA_200916/fasta/fta/MYOD1_fta_f/STS15024-MYOD1-fta_S149_L001_R1_001.fasta
2	2	2	3
1	1	1	0
0	0	0	0
3	3	3	3
/Users/depaolir/Desktop/FPFTA_200916/fasta/fta/MYOD1_fta_f/STS15025-MYOD1-fta_S130_L001_R1_001.fasta
1595	1514	1577	1596
5	85	23	3
18	19	18	19
1600	1599	1600	1599
/Users/depaolir/Desktop/FPFTA_200916/fasta/fta/MYOD1_fta_f/STS15026-MYOD1-fta_S151_L001_R1_001.fasta
284	285	286	284
2	1	0	0
6	6	6	8
286	286	286	284
/Users/depaolir/Desktop/FPFTA_200916/fasta/fta/MYOD1_fta_f/STS15031-MYOD1-fta_S154_L001_R1_001.fasta
1125	1117	1103	1116
1	9	23	9
20	20	20	21
1126	1126	1126	1125
/Users/depaolir/Desktop/FPFTA_200916/fasta/fta/MYOD1_fta_f/STS15037-MYOD1-fta_S136_L001_R1_001.fasta
2781	2739	2708	2786
9	53	78	2
38	36	42	40
2790	2792	2786	2788
/Users/depaolir/Desktop/FPFTA_200916/fasta/fta/MYOD1_fta_f/STS15039-MYOD1-fta_S155_L001_R1_001.fasta
72	174	179	177
107	3	0	0
5	7	5	7
179	177	179	177
/Users/depaolir/Desktop/FPFTA_200916/fasta/fta/MYOD1_fta_f/STS15041-MYOD1-fta_S157_L001_R1_001.fasta
651	704	683	712
63	10	31	1
17	17	17	18
714	714	714	713
/Users/depaolir/Desktop/FPFTA_200916/fasta/fta/MYOD1_fta_f/STS15044-MYOD1-fta_S141_L001_R1_001.fasta
3	2	3	3
0	1	0	0
1	1	1	1
3	3	3	3
/Users/depaolir/Desktop/FPFTA_200916/fasta/fta/MYOD1_fta_f/STS15046-MYOD1-fta_S132_L001_R1_001.fasta
1253	1257	1120	1255
2	0	138	1
23	21	20	22
1255	1257	1258	1256
/Users/depaolir/Desktop/FPFTA_200916/fasta/fta/MYOD1_fta_f/STS15047-MYOD1-fta_S156_L001_R1_001.fasta
750	757	701	756
7	1	57	1
8	7	7	8
757	758	758	757
/Users/depaolir/Desktop/FPFTA_200916/fasta/fta/MYOD1_fta_f/STS15050-MYOD1-fta_S135_L001_R1_001.fasta
948	890	936	948
1	59	11	2
12	12	14	11
949	949	947	950
/Users/depaolir/Desktop/FPFTA_200916/fasta/fta/MYOD1_fta_f/STS15057-MYOD1-fta_S139_L001_R1_001.fasta
1	0	0	0
0	0	0	0
2	3	3	3
1	0	0	0
/Users/depaolir/Desktop/FPFTA_200916/fasta/fta/MYOD1_fta_f/STS15059-MYOD1-fta_S158_L001_R1_001.fasta
335	338	336	338
3	0	1	0
1	1	2	1
338	338	337	338
/Users/depaolir/Desktop/FPFTA_200916/fasta/fta/MYOD1_fta_f/STS15065-MYOD1-fta_S142_L001_R1_001.fasta
2	2	2	2
0	0	0	0
1	1	1	1
2	2	2	2
/Users/depaolir/Desktop/FPFTA_200916/fasta/fta/MYOD1_fta_f/STS15073-MYOD1-fta_S143_L001_R1_001.fasta
0	0	0	0
0	0	0	0
0	0	0	0
0	0	0	0
/Users/depaolir/Desktop/FPFTA_200916/fasta/fta/MYOD1_fta_f/STS15075-MYOD1-fta_S140_L001_R1_001.fasta
0	1	0	1
1	0	1	0
0	0	0	0
1	1	1	1
/Users/depaolir/Desktop/FPFTA_200916/fasta/fta/MYOD1_fta_f/STS15076-MYOD1-fta_S137_L001_R1_001.fasta
4261	4262	4274	4209
23	18	7	73
52	56	55	54
4284	4280	4281	4282
/Users/depaolir/Desktop/FPFTA_200916/fasta/fta/MYOD1_fta_f/STS15077-MYOD1-fta_S144_L001_R1_001.fasta
3	3	3	3
0	0	0	0
2	2	2	2
3	3	3	3
/Users/depaolir/Desktop/FPFTA_200916/fasta/fta/MYOD1_fta_f/STS15087-MYOD1-fta_S150_L001_R1_001.fasta
1	1	1	1
0	0	0	0
0	0	0	0
1	1	1	1
/Users/depaolir/Desktop/FPFTA_200916/fasta/fta/MYOD1_fta_f/STS15091-MYOD1-fta_S138_L001_R1_001.fasta
1242	1241	1056	880
45	46	231	405
14	14	14	16
1287	1287	1287	1285
/Users/depaolir/Desktop/FPFTA_200916/fasta/fta/MYOD1_fta_f/STS15092-MYOD1-fta_S148_L001_R1_001.fasta
0	1	1	1
1	0	0	0
0	0	0	0
1	1	1	1
/Users/depaolir/Desktop/FPFTA_200916/fasta/fta/MYOD1_fta_f/STS15099-MYOD1-fta_S145_L001_R1_001.fasta
5	5	5	5
0	0	0	0
2	2	2	2
5	5	5	5
/Users/depaolir/Desktop/FPFTA_200916/fasta/fta/MYOD1_fta_f/STS15103-MYOD1-fta_S131_L001_R1_001.fasta
1325	876	1324	1354
35	484	35	6
18	18	19	18
1360	1360	1359	1360
/Users/depaolir/Desktop/FPFTA_200916/fasta/fta/MYOD1_fta_f/STS15105-MYOD1-fta_S134_L001_R1_001.fasta
2214	2240	2236	2219
35	7	10	28
23	25	26	25
2249	2247	2246	2247
/Users/depaolir/Desktop/FPFTA_200916/fasta/fta/MYOD1_fta_f/STS15106-MYOD1-fta_S133_L001_R1_001.fasta
2658	2628	2633	2651
4	33	29	9
46	47	46	48
2662	2661	2662	2660
/Users/depaolir/Desktop/FPFTA_200916/fasta/fta/MYOD1_fta_f/STS15111-MYOD1-fta_S146_L001_R1_001.fasta
1	1	1	1
0	0	0	0
3	3	3	3
1	1	1	1
/Users/depaolir/Desktop/FPFTA_200916/fasta/fta/MYOD1_fta_f/STS15116-MYOD1-fta_S147_L001_R1_001.fasta
0	0	0	0
0	0	0	0
1	1	1	1
0	0	0	0
/Users/depaolir/Desktop/FPFTA_200916/fasta/fta/MYOD1_fta_f/STS16005-MYOD1-fta_S127_L001_R1_001.fasta
4617	4499	3542	4624
12	78	1089	5
69	121	67	69
4629	4577	4631	4629
/Users/depaolir/Desktop/FPFTA_200916/fasta/fta/MYOD1_fta_f/STS16006-MYOD1-fta_S128_L001_R1_001.fasta
649	526	633	654
7	128	22	1
7	9	8	8
656	654	655	655
/Users/depaolir/Desktop/FPFTA_200916/fasta/fta/MYOD1_fta_f/STS15007-MYOD1-fta_S129_L001_R1_001.fasta
1130	1120	1137
4	3	1
7	18	3
1134	1123	1138
/Users/depaolir/Desktop/FPFTA_200916/fasta/fta/MYOD1_fta_f/STS15013-MYOD1-fta_S153_L001_R1_001.fasta
572	571	573
0	0	1
3	4	1
572	571	574
/Users/depaolir/Desktop/FPFTA_200916/fasta/fta/MYOD1_fta_f/STS15020-MYOD1-fta_S152_L001_R1_001.fasta
461	468	467
8	0	3
2	3	1
469	468	470
/Users/depaolir/Desktop/FPFTA_200916/fasta/fta/MYOD1_fta_f/STS15024-MYOD1-fta_S149_L001_R1_001.fasta
3	3	3
0	0	0
0	0	0
3	3	3
/Users/depaolir/Desktop/FPFTA_200916/fasta/fta/MYOD1_fta_f/STS15025-MYOD1-fta_S130_L001_R1_001.fasta
1597	1608	1591
12	3	23
9	7	4
1609	1611	1614
/Users/depaolir/Desktop/FPFTA_200916/fasta/fta/MYOD1_fta_f/STS15026-MYOD1-fta_S151_L001_R1_001.fasta
287	275	277
1	13	12
4	4	3
288	288	289
/Users/depaolir/Desktop/FPFTA_200916/fasta/fta/MYOD1_fta_f/STS15031-MYOD1-fta_S154_L001_R1_001.fasta
1140	1141	1143
0	1	0
6	4	3
1140	1142	1143
/Users/depaolir/Desktop/FPFTA_200916/fasta/fta/MYOD1_fta_f/STS15037-MYOD1-fta_S136_L001_R1_001.fasta
2802	2775	2715
6	26	109
20	27	4
2808	2801	2824
/Users/depaolir/Desktop/FPFTA_200916/fasta/fta/MYOD1_fta_f/STS15039-MYOD1-fta_S155_L001_R1_001.fasta
182	179	181
0	1	1
2	4	2
182	180	182
/Users/depaolir/Desktop/FPFTA_200916/fasta/fta/MYOD1_fta_f/STS15041-MYOD1-fta_S157_L001_R1_001.fasta
721	725	726
5	1	1
5	5	4
726	726	727
/Users/depaolir/Desktop/FPFTA_200916/fasta/fta/MYOD1_fta_f/STS15044-MYOD1-fta_S141_L001_R1_001.fasta
3	3	3
0	0	0
1	1	1
3	3	3
/Users/depaolir/Desktop/FPFTA_200916/fasta/fta/MYOD1_fta_f/STS15046-MYOD1-fta_S132_L001_R1_001.fasta
1270	1272	1274
0	0	2
8	6	2
1270	1272	1276
/Users/depaolir/Desktop/FPFTA_200916/fasta/fta/MYOD1_fta_f/STS15047-MYOD1-fta_S156_L001_R1_001.fasta
762	755	764
0	6	1
3	4	0
762	761	765
/Users/depaolir/Desktop/FPFTA_200916/fasta/fta/MYOD1_fta_f/STS15050-MYOD1-fta_S135_L001_R1_001.fasta
958	956	960
0	1	0
3	4	1
958	957	960
/Users/depaolir/Desktop/FPFTA_200916/fasta/fta/MYOD1_fta_f/STS15057-MYOD1-fta_S139_L001_R1_001.fasta
0	0	0
1	0	0
2	3	3
1	0	0
/Users/depaolir/Desktop/FPFTA_200916/fasta/fta/MYOD1_fta_f/STS15059-MYOD1-fta_S158_L001_R1_001.fasta
338	336	339
0	1	0
1	2	0
338	337	339
/Users/depaolir/Desktop/FPFTA_200916/fasta/fta/MYOD1_fta_f/STS15065-MYOD1-fta_S142_L001_R1_001.fasta
3	2	2
0	0	0
0	1	1
3	2	2
/Users/depaolir/Desktop/FPFTA_200916/fasta/fta/MYOD1_fta_f/STS15073-MYOD1-fta_S143_L001_R1_001.fasta
0	0	0
0	0	0
0	0	0
0	0	0
/Users/depaolir/Desktop/FPFTA_200916/fasta/fta/MYOD1_fta_f/STS15075-MYOD1-fta_S140_L001_R1_001.fasta
1	1	1
0	0	0
0	0	0
1	1	1
/Users/depaolir/Desktop/FPFTA_200916/fasta/fta/MYOD1_fta_f/STS15076-MYOD1-fta_S137_L001_R1_001.fasta
4309	4273	4298
14	50	34
13	13	4
4323	4323	4332
/Users/depaolir/Desktop/FPFTA_200916/fasta/fta/MYOD1_fta_f/STS15077-MYOD1-fta_S144_L001_R1_001.fasta
3	3	3
0	0	0
2	2	2
3	3	3
/Users/depaolir/Desktop/FPFTA_200916/fasta/fta/MYOD1_fta_f/STS15087-MYOD1-fta_S150_L001_R1_001.fasta
1	1	1
0	0	0
0	0	0
1	1	1
/Users/depaolir/Desktop/FPFTA_200916/fasta/fta/MYOD1_fta_f/STS15091-MYOD1-fta_S138_L001_R1_001.fasta
1291	1280	1293
2	14	4
8	7	4
1293	1294	1297
/Users/depaolir/Desktop/FPFTA_200916/fasta/fta/MYOD1_fta_f/STS15092-MYOD1-fta_S148_L001_R1_001.fasta
1	1	1
0	0	0
0	0	0
1	1	1
/Users/depaolir/Desktop/FPFTA_200916/fasta/fta/MYOD1_fta_f/STS15099-MYOD1-fta_S145_L001_R1_001.fasta
6	5	5
0	0	0
1	2	2
6	5	5
/Users/depaolir/Desktop/FPFTA_200916/fasta/fta/MYOD1_fta_f/STS15103-MYOD1-fta_S131_L001_R1_001.fasta
1356	1296	1370
1	62	3
21	20	5
1357	1358	1373
/Users/depaolir/Desktop/FPFTA_200916/fasta/fta/MYOD1_fta_f/STS15105-MYOD1-fta_S134_L001_R1_001.fasta
2257	2258	2182
0	1	87
15	13	3
2257	2259	2269
/Users/depaolir/Desktop/FPFTA_200916/fasta/fta/MYOD1_fta_f/STS15106-MYOD1-fta_S133_L001_R1_001.fasta
2688	2655	2699
2	17	2
18	36	7
2690	2672	2701
/Users/depaolir/Desktop/FPFTA_200916/fasta/fta/MYOD1_fta_f/STS15111-MYOD1-fta_S146_L001_R1_001.fasta
2	1	1
1	0	0
1	3	3
3	1	1
/Users/depaolir/Desktop/FPFTA_200916/fasta/fta/MYOD1_fta_f/STS15116-MYOD1-fta_S147_L001_R1_001.fasta
0	0	0
0	0	0
1	1	1
0	0	0
/Users/depaolir/Desktop/FPFTA_200916/fasta/fta/MYOD1_fta_f/STS16005-MYOD1-fta_S127_L001_R1_001.fasta
4677	4677	3680
3	2	1015
18	19	3
4680	4679	4695
/Users/depaolir/Desktop/FPFTA_200916/fasta/fta/MYOD1_fta_f/STS16006-MYOD1-fta_S128_L001_R1_001.fasta
635	637	662
3	1	1
25	25	0
638	638	663

## Sheet: PDE4C_2
UID	Age	CpG26	CpG45	CpG83	CpG93	CpG137	CpG38r		Note
15007	5	0.980497	0.712683	0.707529	0.699055	0.684389	0.677664
15013	16	0.973384	0.729524	0.919021	0.882798	0.780303	0.791489
15020	15	0.603107	0.820113	0.969529	0.986111	0.846797	0.774194
15024	14	0.988764	0.998127	0.578067	0.570632	0.968105	0.98152
15025	5	0.769455	0.991245	0.966314	0.923375	0.853965	0.593326
15026	15	0.816568	0.988166	0.953307	0.916179	0.253438	0.313901
15031	16	0.916753	0.932362	0.963918	0.936788	0.911917	0.891111
15037	8	0.972281	0.984009	0.996839	0.965116	0.673797	0.938562		High failed seq in Rvr
15039	16	0.995164	0.944767	0.90622	0.831673	0.722115	0.905005
15041	21	0.775392	0.970223	0.93969	0.995086	0.916941	0.745748
15044	12	0.98948	0.996491	0.987798	0.601045	0.586106	0.945946
15046	6	0.95614	0.986842	1	1	0.961039
15047	16	0.9568	0.9904	0.968354	0.965245	0.806656	0.8367
15050	8	0.991701	0.989648	0.944559	0.995851	0.966805	0.70354
15057	12	0.984635	0.98094	0.99493	0.880711	0.499363	0.853315
15059	21	0.91679	0.997028	0.967647	0.709867	0.660237	0.975369
15065	12	0.675239	0.918069	0.957215	0.888808	0.509503	0.862871
15073	12	0.972737	0.958561	0.993569	0.965591	0.491379	0.352668
15075	12	0.864013	0.994196	0.999184	0.985294	0.632787	0.632562
15076	8	0.906959	0.904348	0.979159	0.884731	0.696449	0.728612
15077	12	0.913143	0.776119	0.881623	0.957014	0.829545	0.810644
15087	14
15091	8	0.98773	0.764344	0.995968	0.97166	0.726166	0.706522
15092	13
15099	12								<50 reads
15103	5	0.977263	0.866363	0.867623	0.782447	0.789363	0.82688
15105	7	0.987705	0.954918	0.989837	0.936735	0.913934	0.945755
15106	6	0.913043	0.944719	0.94742	0.93457	0.603922	0.765458
15111	12	0.730667	0.757562	0.995158	0.978319	0.926484	0.897165
15116	12	0.990712	0.987578	1	0.713846	0.575385	0.962457
16005	0.123288	0.518118	0.992366	0.935179	0.917565	0.778413	0.987755
16006	0.156164	0.928726	0.963203	0.962105	0.987097	0.458947	0.853488

## Sheet: PDE4C_2_m
/Users/depaolir/Desktop/FPFTA_200916/fasta/fta/PDE4C_2_fta_f/STS15007-PDE4C-fta_S289_L001_R1_001.fasta
4022	2922
80	1178
47	49
4102	4100
/Users/depaolir/Desktop/FPFTA_200916/fasta/fta/PDE4C_2_fta_f/STS15013-PDE4C-fta_S313_L001_R1_001.fasta
512	383
14	142
7	8
526	525
/Users/depaolir/Desktop/FPFTA_200916/fasta/fta/PDE4C_2_fta_f/STS15020-PDE4C-fta_S312_L001_R1_001.fasta
427	579
281	127
16	18
708	706
/Users/depaolir/Desktop/FPFTA_200916/fasta/fta/PDE4C_2_fta_f/STS15024-PDE4C-fta_S309_L001_R1_001.fasta
528	533
6	1
6	6
534	534
/Users/depaolir/Desktop/FPFTA_200916/fasta/fta/PDE4C_2_fta_f/STS15025-PDE4C-fta_S290_L001_R1_001.fasta
791	1019
237	9
18	18
1028	1028
/Users/depaolir/Desktop/FPFTA_200916/fasta/fta/PDE4C_2_fta_f/STS15026-PDE4C-fta_S311_L001_R1_001.fasta
414	501
93	6
8	8
507	507
/Users/depaolir/Desktop/FPFTA_200916/fasta/fta/PDE4C_2_fta_f/STS15031-PDE4C-fta_S314_L001_R1_001.fasta
881	896
80	65
11	11
961	961
/Users/depaolir/Desktop/FPFTA_200916/fasta/fta/PDE4C_2_fta_f/STS15037-PDE4C-fta_S296_L001_R1_001.fasta
912	923
26	15
15	15
938	938
/Users/depaolir/Desktop/FPFTA_200916/fasta/fta/PDE4C_2_fta_f/STS15039-PDE4C-fta_S315_L001_R1_001.fasta
1029	975
5	57
13	15
1034	1032
/Users/depaolir/Desktop/FPFTA_200916/fasta/fta/PDE4C_2_fta_f/STS15041-PDE4C-fta_S317_L001_R1_001.fasta
939	1173
272	36
19	21
1211	1209
/Users/depaolir/Desktop/FPFTA_200916/fasta/fta/PDE4C_2_fta_f/STS15044-PDE4C-fta_S301_L001_R1_001.fasta
1693	1704
18	6
18	19
1711	1710
/Users/depaolir/Desktop/FPFTA_200916/fasta/fta/PDE4C_2_fta_f/STS15046-PDE4C-fta_S292_L001_R1_001.fasta
218	225
10	3
7	7
228	228
/Users/depaolir/Desktop/FPFTA_200916/fasta/fta/PDE4C_2_fta_f/STS15047-PDE4C-fta_S316_L001_R1_001.fasta
598	619
27	6
21	21
625	625
/Users/depaolir/Desktop/FPFTA_200916/fasta/fta/PDE4C_2_fta_f/STS15050-PDE4C-fta_S295_L001_R1_001.fasta
478	478
4	5
6	5
482	483
/Users/depaolir/Desktop/FPFTA_200916/fasta/fta/PDE4C_2_fta_f/STS15057-PDE4C-fta_S299_L001_R1_001.fasta
769	772
12	15
9	3
781	787
/Users/depaolir/Desktop/FPFTA_200916/fasta/fta/PDE4C_2_fta_f/STS15059-PDE4C-fta_S318_L001_R1_001.fasta
617	671
56	2
7	7
673	673
/Users/depaolir/Desktop/FPFTA_200916/fasta/fta/PDE4C_2_fta_f/STS15065-PDE4C-fta_S302_L001_R1_001.fasta
919	1255
442	112
21	15
1361	1367
/Users/depaolir/Desktop/FPFTA_200916/fasta/fta/PDE4C_2_fta_f/STS15073-PDE4C-fta_S303_L001_R1_001.fasta
892	879
25	38
17	17
917	917
/Users/depaolir/Desktop/FPFTA_200916/fasta/fta/PDE4C_2_fta_f/STS15075-PDE4C-fta_S300_L001_R1_001.fasta
1042	1199
164	7
22	22
1206	1206
/Users/depaolir/Desktop/FPFTA_200916/fasta/fta/PDE4C_2_fta_f/STS15076-PDE4C-fta_S297_L001_R1_001.fasta
2398	2392
246	253
49	48
2644	2645
/Users/depaolir/Desktop/FPFTA_200916/fasta/fta/PDE4C_2_fta_f/STS15077-PDE4C-fta_S304_L001_R1_001.fasta
799	676
76	195
16	20
875	871
/Users/depaolir/Desktop/FPFTA_200916/fasta/fta/PDE4C_2_fta_f/STS15087-PDE4C-fta_S310_L001_R1_001.fasta
176	195
19	0
5	5
195	195
/Users/depaolir/Desktop/FPFTA_200916/fasta/fta/PDE4C_2_fta_f/STS15091-PDE4C-fta_S298_L001_R1_001.fasta
483	373
6	115
8	9
489	488
/Users/depaolir/Desktop/FPFTA_200916/fasta/fta/PDE4C_2_fta_f/STS15092-PDE4C-fta_S308_L001_R1_001.fasta
183	147
14	50
5	5
197	197
/Users/depaolir/Desktop/FPFTA_200916/fasta/fta/PDE4C_2_fta_f/STS15099-PDE4C-fta_S305_L001_R1_001.fasta
18	21
16	14
4	3
34	35
/Users/depaolir/Desktop/FPFTA_200916/fasta/fta/PDE4C_2_fta_f/STS15103-PDE4C-fta_S291_L001_R1_001.fasta
2364	2094
55	323
27	29
2419	2417
/Users/depaolir/Desktop/FPFTA_200916/fasta/fta/PDE4C_2_fta_f/STS15105-PDE4C-fta_S294_L001_R1_001.fasta
482	466
6	22
6	6
488	488
/Users/depaolir/Desktop/FPFTA_200916/fasta/fta/PDE4C_2_fta_f/STS15106-PDE4C-fta_S293_L001_R1_001.fasta
924	957
88	56
15	14
1012	1013
/Users/depaolir/Desktop/FPFTA_200916/fasta/fta/PDE4C_2_fta_f/STS15111-PDE4C-fta_S306_L001_R1_001.fasta
1644	1703
606	545
27	29
2250	2248
/Users/depaolir/Desktop/FPFTA_200916/fasta/fta/PDE4C_2_fta_f/STS15116-PDE4C-fta_S307_L001_R1_001.fasta
320	318
3	4
3	4
323	322
/Users/depaolir/Desktop/FPFTA_200916/fasta/fta/PDE4C_2_fta_f/STS16005-PDE4C-fta_S287_L001_R1_001.fasta
815	1560
758	12
18	19
1573	1572
/Users/depaolir/Desktop/FPFTA_200916/fasta/fta/PDE4C_2_fta_f/STS16006-PDE4C-fta_S288_L001_R1_001.fasta
430	445
33	17
14	15
463	462
/Users/depaolir/Desktop/FPFTA_200916/fasta/fta/PDE4C_2_fta_f/STS15007-PDE4C-fta_S289_L001_R1_001.fasta
2932	2885
1212	1242
5	22
4144	4127
/Users/depaolir/Desktop/FPFTA_200916/fasta/fta/PDE4C_2_fta_f/STS15013-PDE4C-fta_S313_L001_R1_001.fasta
488	467
43	62
2	4
531	529
/Users/depaolir/Desktop/FPFTA_200916/fasta/fta/PDE4C_2_fta_f/STS15020-PDE4C-fta_S312_L001_R1_001.fasta
700	710
22	10
2	4
722	720
/Users/depaolir/Desktop/FPFTA_200916/fasta/fta/PDE4C_2_fta_f/STS15024-PDE4C-fta_S309_L001_R1_001.fasta
311	307
227	231
2	2
538	538
/Users/depaolir/Desktop/FPFTA_200916/fasta/fta/PDE4C_2_fta_f/STS15025-PDE4C-fta_S290_L001_R1_001.fasta
1004	952
35	79
7	15
1039	1031
/Users/depaolir/Desktop/FPFTA_200916/fasta/fta/PDE4C_2_fta_f/STS15026-PDE4C-fta_S311_L001_R1_001.fasta
490	470
24	43
1	2
514	513
/Users/depaolir/Desktop/FPFTA_200916/fasta/fta/PDE4C_2_fta_f/STS15031-PDE4C-fta_S314_L001_R1_001.fasta
935	904
35	61
2	7
970	965
/Users/depaolir/Desktop/FPFTA_200916/fasta/fta/PDE4C_2_fta_f/STS15037-PDE4C-fta_S296_L001_R1_001.fasta
946	913
3	33
4	7
949	946
/Users/depaolir/Desktop/FPFTA_200916/fasta/fta/PDE4C_2_fta_f/STS15039-PDE4C-fta_S315_L001_R1_001.fasta
947	835
98	169
2	43
1045	1004
/Users/depaolir/Desktop/FPFTA_200916/fasta/fta/PDE4C_2_fta_f/STS15041-PDE4C-fta_S317_L001_R1_001.fasta
1153	1215
74	6
3	9
1227	1221
/Users/depaolir/Desktop/FPFTA_200916/fasta/fta/PDE4C_2_fta_f/STS15044-PDE4C-fta_S301_L001_R1_001.fasta
1700	1035
21	687
8	7
1721	1722
/Users/depaolir/Desktop/FPFTA_200916/fasta/fta/PDE4C_2_fta_f/STS15046-PDE4C-fta_S292_L001_R1_001.fasta
233	231
0	0
2	4
233	231
/Users/depaolir/Desktop/FPFTA_200916/fasta/fta/PDE4C_2_fta_f/STS15047-PDE4C-fta_S316_L001_R1_001.fasta
612	611
20	22
14	13
632	633
/Users/depaolir/Desktop/FPFTA_200916/fasta/fta/PDE4C_2_fta_f/STS15050-PDE4C-fta_S295_L001_R1_001.fasta
460	480
27	2
1	6
487	482
/Users/depaolir/Desktop/FPFTA_200916/fasta/fta/PDE4C_2_fta_f/STS15057-PDE4C-fta_S299_L001_R1_001.fasta
785	694
4	94
1	2
789	788
/Users/depaolir/Desktop/FPFTA_200916/fasta/fta/PDE4C_2_fta_f/STS15059-PDE4C-fta_S318_L001_R1_001.fasta
658	482
22	197
0	1
680	679
/Users/depaolir/Desktop/FPFTA_200916/fasta/fta/PDE4C_2_fta_f/STS15065-PDE4C-fta_S302_L001_R1_001.fasta
1320	1223
59	153
3	6
1379	1376
/Users/depaolir/Desktop/FPFTA_200916/fasta/fta/PDE4C_2_fta_f/STS15073-PDE4C-fta_S303_L001_R1_001.fasta
927	898
6	32
1	4
933	930
/Users/depaolir/Desktop/FPFTA_200916/fasta/fta/PDE4C_2_fta_f/STS15075-PDE4C-fta_S300_L001_R1_001.fasta
1225	1206
1	18
2	4
1226	1224
/Users/depaolir/Desktop/FPFTA_200916/fasta/fta/PDE4C_2_fta_f/STS15076-PDE4C-fta_S297_L001_R1_001.fasta
2631	2364
56	308
6	21
2687	2672
/Users/depaolir/Desktop/FPFTA_200916/fasta/fta/PDE4C_2_fta_f/STS15077-PDE4C-fta_S304_L001_R1_001.fasta
782	846
105	38
4	7
887	884
/Users/depaolir/Desktop/FPFTA_200916/fasta/fta/PDE4C_2_fta_f/STS15087-PDE4C-fta_S310_L001_R1_001.fasta
187	194
12	5
1	1
199	199
/Users/depaolir/Desktop/FPFTA_200916/fasta/fta/PDE4C_2_fta_f/STS15091-PDE4C-fta_S298_L001_R1_001.fasta
494	480
2	14
1	3
496	494
/Users/depaolir/Desktop/FPFTA_200916/fasta/fta/PDE4C_2_fta_f/STS15092-PDE4C-fta_S308_L001_R1_001.fasta
139	117
62	78
1	7
201	195
/Users/depaolir/Desktop/FPFTA_200916/fasta/fta/PDE4C_2_fta_f/STS15099-PDE4C-fta_S305_L001_R1_001.fasta
29	20
6	15
3	3
35	35
/Users/depaolir/Desktop/FPFTA_200916/fasta/fta/PDE4C_2_fta_f/STS15103-PDE4C-fta_S291_L001_R1_001.fasta
2117	1899
323	528
6	19
2440	2427
/Users/depaolir/Desktop/FPFTA_200916/fasta/fta/PDE4C_2_fta_f/STS15105-PDE4C-fta_S294_L001_R1_001.fasta
487	459
5	31
2	4
492	490
/Users/depaolir/Desktop/FPFTA_200916/fasta/fta/PDE4C_2_fta_f/STS15106-PDE4C-fta_S293_L001_R1_001.fasta
973	957
54	67
0	3
1027	1024
/Users/depaolir/Desktop/FPFTA_200916/fasta/fta/PDE4C_2_fta_f/STS15111-PDE4C-fta_S306_L001_R1_001.fasta
2261	2211
11	49
5	17
2272	2260
/Users/depaolir/Desktop/FPFTA_200916/fasta/fta/PDE4C_2_fta_f/STS15116-PDE4C-fta_S307_L001_R1_001.fasta
326	232
0	93
0	1
326	325
/Users/depaolir/Desktop/FPFTA_200916/fasta/fta/PDE4C_2_fta_f/STS16005-PDE4C-fta_S287_L001_R1_001.fasta
1486	1447
103	130
2	14
1589	1577
/Users/depaolir/Desktop/FPFTA_200916/fasta/fta/PDE4C_2_fta_f/STS16006-PDE4C-fta_S288_L001_R1_001.fasta
457	459
18	6
2	12
475	465
/Users/depaolir/Desktop/FPFTA_200916/fasta/fta/PDE4C_2_fta_f/STS15007-PDE4C-fta_S289_L001_R1_001.fasta
2819
1300
30
4119
/Users/depaolir/Desktop/FPFTA_200916/fasta/fta/PDE4C_2_fta_f/STS15013-PDE4C-fta_S313_L001_R1_001.fasta
412
116
5
528
/Users/depaolir/Desktop/FPFTA_200916/fasta/fta/PDE4C_2_fta_f/STS15020-PDE4C-fta_S312_L001_R1_001.fasta
608
110
6
718
/Users/depaolir/Desktop/FPFTA_200916/fasta/fta/PDE4C_2_fta_f/STS15024-PDE4C-fta_S309_L001_R1_001.fasta
516
17
7
533
/Users/depaolir/Desktop/FPFTA_200916/fasta/fta/PDE4C_2_fta_f/STS15025-PDE4C-fta_S290_L001_R1_001.fasta
883
151
12
1034
/Users/depaolir/Desktop/FPFTA_200916/fasta/fta/PDE4C_2_fta_f/STS15026-PDE4C-fta_S311_L001_R1_001.fasta
129
380
6
509
/Users/depaolir/Desktop/FPFTA_200916/fasta/fta/PDE4C_2_fta_f/STS15031-PDE4C-fta_S314_L001_R1_001.fasta
880
85
7
965
/Users/depaolir/Desktop/FPFTA_200916/fasta/fta/PDE4C_2_fta_f/STS15037-PDE4C-fta_S296_L001_R1_001.fasta
630
305
18
935
/Users/depaolir/Desktop/FPFTA_200916/fasta/fta/PDE4C_2_fta_f/STS15039-PDE4C-fta_S315_L001_R1_001.fasta
751
289
7
1040
/Users/depaolir/Desktop/FPFTA_200916/fasta/fta/PDE4C_2_fta_f/STS15041-PDE4C-fta_S317_L001_R1_001.fasta
1115
101
14
1216
/Users/depaolir/Desktop/FPFTA_200916/fasta/fta/PDE4C_2_fta_f/STS15044-PDE4C-fta_S301_L001_R1_001.fasta
1004
709
16
1713
/Users/depaolir/Desktop/FPFTA_200916/fasta/fta/PDE4C_2_fta_f/STS15046-PDE4C-fta_S292_L001_R1_001.fasta
222
9
4
231
/Users/depaolir/Desktop/FPFTA_200916/fasta/fta/PDE4C_2_fta_f/STS15047-PDE4C-fta_S316_L001_R1_001.fasta
509
122
15
631
/Users/depaolir/Desktop/FPFTA_200916/fasta/fta/PDE4C_2_fta_f/STS15050-PDE4C-fta_S295_L001_R1_001.fasta
466
16
6
482
/Users/depaolir/Desktop/FPFTA_200916/fasta/fta/PDE4C_2_fta_f/STS15057-PDE4C-fta_S299_L001_R1_001.fasta
392
393
5
785
/Users/depaolir/Desktop/FPFTA_200916/fasta/fta/PDE4C_2_fta_f/STS15059-PDE4C-fta_S318_L001_R1_001.fasta
445
229
6
674
/Users/depaolir/Desktop/FPFTA_200916/fasta/fta/PDE4C_2_fta_f/STS15065-PDE4C-fta_S302_L001_R1_001.fasta
697
671
14
1368
/Users/depaolir/Desktop/FPFTA_200916/fasta/fta/PDE4C_2_fta_f/STS15073-PDE4C-fta_S303_L001_R1_001.fasta
456
472
6
928
/Users/depaolir/Desktop/FPFTA_200916/fasta/fta/PDE4C_2_fta_f/STS15075-PDE4C-fta_S300_L001_R1_001.fasta
772
448
8
1220
/Users/depaolir/Desktop/FPFTA_200916/fasta/fta/PDE4C_2_fta_f/STS15076-PDE4C-fta_S297_L001_R1_001.fasta
1863
812
18
2675
/Users/depaolir/Desktop/FPFTA_200916/fasta/fta/PDE4C_2_fta_f/STS15077-PDE4C-fta_S304_L001_R1_001.fasta
730
150
11
880
/Users/depaolir/Desktop/FPFTA_200916/fasta/fta/PDE4C_2_fta_f/STS15087-PDE4C-fta_S310_L001_R1_001.fasta
192
5
3
197
/Users/depaolir/Desktop/FPFTA_200916/fasta/fta/PDE4C_2_fta_f/STS15091-PDE4C-fta_S298_L001_R1_001.fasta
358
135
4
493
/Users/depaolir/Desktop/FPFTA_200916/fasta/fta/PDE4C_2_fta_f/STS15092-PDE4C-fta_S308_L001_R1_001.fasta
90
109
3
199
/Users/depaolir/Desktop/FPFTA_200916/fasta/fta/PDE4C_2_fta_f/STS15099-PDE4C-fta_S305_L001_R1_001.fasta
18
17
3
35
/Users/depaolir/Desktop/FPFTA_200916/fasta/fta/PDE4C_2_fta_f/STS15103-PDE4C-fta_S291_L001_R1_001.fasta
1885
503
58
2388
/Users/depaolir/Desktop/FPFTA_200916/fasta/fta/PDE4C_2_fta_f/STS15105-PDE4C-fta_S294_L001_R1_001.fasta
446
42
6
488
/Users/depaolir/Desktop/FPFTA_200916/fasta/fta/PDE4C_2_fta_f/STS15106-PDE4C-fta_S293_L001_R1_001.fasta
616
404
7
1020
/Users/depaolir/Desktop/FPFTA_200916/fasta/fta/PDE4C_2_fta_f/STS15111-PDE4C-fta_S306_L001_R1_001.fasta
2092
166
19
2258
/Users/depaolir/Desktop/FPFTA_200916/fasta/fta/PDE4C_2_fta_f/STS15116-PDE4C-fta_S307_L001_R1_001.fasta
187
138
1
325
/Users/depaolir/Desktop/FPFTA_200916/fasta/fta/PDE4C_2_fta_f/STS16005-PDE4C-fta_S287_L001_R1_001.fasta
1226
349
16
1575
/Users/depaolir/Desktop/FPFTA_200916/fasta/fta/PDE4C_2_fta_f/STS16006-PDE4C-fta_S288_L001_R1_001.fasta
218
257
2
475
/Users/depaolir/Desktop/FPFTA_200916/fasta/fta/PDE4C_2_fta_r/STS15007-PDE4C-fta_S289_L001_R2_001.fasta
2588
1231
35
3819
/Users/depaolir/Desktop/FPFTA_200916/fasta/fta/PDE4C_2_fta_r/STS15013-PDE4C-fta_S313_L001_R2_001.fasta
372
98
4
470
/Users/depaolir/Desktop/FPFTA_200916/fasta/fta/PDE4C_2_fta_r/STS15020-PDE4C-fta_S312_L001_R2_001.fasta
504
147
12
651
/Users/depaolir/Desktop/FPFTA_200916/fasta/fta/PDE4C_2_fta_r/STS15024-PDE4C-fta_S309_L001_R2_001.fasta
478
9
3
487
/Users/depaolir/Desktop/FPFTA_200916/fasta/fta/PDE4C_2_fta_r/STS15025-PDE4C-fta_S290_L001_R2_001.fasta
569
390
7
959
/Users/depaolir/Desktop/FPFTA_200916/fasta/fta/PDE4C_2_fta_r/STS15026-PDE4C-fta_S311_L001_R2_001.fasta
140
306
5
446
/Users/depaolir/Desktop/FPFTA_200916/fasta/fta/PDE4C_2_fta_r/STS15031-PDE4C-fta_S314_L001_R2_001.fasta
802
98
5
900
/Users/depaolir/Desktop/FPFTA_200916/fasta/fta/PDE4C_2_fta_r/STS15037-PDE4C-fta_S296_L001_R2_001.fasta
718
47
107
765
/Users/depaolir/Desktop/FPFTA_200916/fasta/fta/PDE4C_2_fta_r/STS15039-PDE4C-fta_S315_L001_R2_001.fasta
886
93
3
979
/Users/depaolir/Desktop/FPFTA_200916/fasta/fta/PDE4C_2_fta_r/STS15041-PDE4C-fta_S317_L001_R2_001.fasta
833
284
7
1117
/Users/depaolir/Desktop/FPFTA_200916/fasta/fta/PDE4C_2_fta_r/STS15044-PDE4C-fta_S301_L001_R2_001.fasta
1470
84
12
1554
/Users/depaolir/Desktop/FPFTA_200916/fasta/fta/PDE4C_2_fta_r/STS15046-PDE4C-fta_S292_L001_R2_001.fasta
167
6
10
173
/Users/depaolir/Desktop/FPFTA_200916/fasta/fta/PDE4C_2_fta_r/STS15047-PDE4C-fta_S316_L001_R2_001.fasta
497
97
12
594
/Users/depaolir/Desktop/FPFTA_200916/fasta/fta/PDE4C_2_fta_r/STS15050-PDE4C-fta_S295_L001_R2_001.fasta
318
134
7
452
/Users/depaolir/Desktop/FPFTA_200916/fasta/fta/PDE4C_2_fta_r/STS15057-PDE4C-fta_S299_L001_R2_001.fasta
605
104
5
709
/Users/depaolir/Desktop/FPFTA_200916/fasta/fta/PDE4C_2_fta_r/STS15059-PDE4C-fta_S318_L001_R2_001.fasta
594
15
4
609
/Users/depaolir/Desktop/FPFTA_200916/fasta/fta/PDE4C_2_fta_r/STS15065-PDE4C-fta_S302_L001_R2_001.fasta
1076
171
13
1247
/Users/depaolir/Desktop/FPFTA_200916/fasta/fta/PDE4C_2_fta_r/STS15073-PDE4C-fta_S303_L001_R2_001.fasta
304
558
12
862
/Users/depaolir/Desktop/FPFTA_200916/fasta/fta/PDE4C_2_fta_r/STS15075-PDE4C-fta_S300_L001_R2_001.fasta
711
413
4
1124
/Users/depaolir/Desktop/FPFTA_200916/fasta/fta/PDE4C_2_fta_r/STS15076-PDE4C-fta_S297_L001_R2_001.fasta
1780
663
19
2443
/Users/depaolir/Desktop/FPFTA_200916/fasta/fta/PDE4C_2_fta_r/STS15077-PDE4C-fta_S304_L001_R2_001.fasta
655
153
4
808
/Users/depaolir/Desktop/FPFTA_200916/fasta/fta/PDE4C_2_fta_r/STS15087-PDE4C-fta_S310_L001_R2_001.fasta
176
8
2
184
/Users/depaolir/Desktop/FPFTA_200916/fasta/fta/PDE4C_2_fta_r/STS15091-PDE4C-fta_S298_L001_R2_001.fasta
325
135
0
460
/Users/depaolir/Desktop/FPFTA_200916/fasta/fta/PDE4C_2_fta_r/STS15092-PDE4C-fta_S308_L001_R2_001.fasta
104
49
6
153
/Users/depaolir/Desktop/FPFTA_200916/fasta/fta/PDE4C_2_fta_r/STS15099-PDE4C-fta_S305_L001_R2_001.fasta
17
14
2
31
/Users/depaolir/Desktop/FPFTA_200916/fasta/fta/PDE4C_2_fta_r/STS15103-PDE4C-fta_S291_L001_R2_001.fasta
1858
389
16
2247
/Users/depaolir/Desktop/FPFTA_200916/fasta/fta/PDE4C_2_fta_r/STS15105-PDE4C-fta_S294_L001_R2_001.fasta
401
23
5
424
/Users/depaolir/Desktop/FPFTA_200916/fasta/fta/PDE4C_2_fta_r/STS15106-PDE4C-fta_S293_L001_R2_001.fasta
718
220
8
938
/Users/depaolir/Desktop/FPFTA_200916/fasta/fta/PDE4C_2_fta_r/STS15111-PDE4C-fta_S306_L001_R2_001.fasta
1867
214
17
2081
/Users/depaolir/Desktop/FPFTA_200916/fasta/fta/PDE4C_2_fta_r/STS15116-PDE4C-fta_S307_L001_R2_001.fasta
282
11
5
293
/Users/depaolir/Desktop/FPFTA_200916/fasta/fta/PDE4C_2_fta_r/STS16005-PDE4C-fta_S287_L001_R2_001.fasta
1452
18
8
1470
/Users/depaolir/Desktop/FPFTA_200916/fasta/fta/PDE4C_2_fta_r/STS16006-PDE4C-fta_S288_L001_R2_001.fasta
367
63
2
430

## Sheet: TET2_3
UID	Age	CpG28	CpG57	CpG70	CpG35r	CpG37r	CpG94r
16005	0.1	1	0.991237	0.872173	0.991597	0.976891	0.997908
16006	0.15	1	1	0.926941	0.995098	0.965854	0.765854
15007	5	0.998763	0.989098	0.971306	0.972727	0.971447	0.984426
15025	5	0.951286	0.989355	0.981132	0.998574	0.995733	0.903751
15103	5	0.723542	0.99618	0.996147	0.684665	0.767442	0.997022
15046	6	1	0.989083	0.732301	0.883886	1	0.992908
15106	6	0.912917	0.870922	0.818182	0.950541	0.993846	0.945038
15105	7	0.998661	0.995561	0.98507	0.998409	0.999469	0.976429
15037	8	0.99906	0.997229	0.958624	0.645947	1	0.99949
15050	8	0.998791	0.997613	0.997602	0.762148	0.998724	0.974651
15076	8	0.996777	0.964023	0.880755	0.9211	0.846293	0.996855
15091	8	0.998442	0.980769	0.982024	0.98748	0.997826	0.969631
15044	12	0.998486	0.997043	0.991525	0.986251	0.983607	0.994195
15057	12	0.991896	0.980861	0.920968	0.956597	0.993068	0.977193
15065	12	0.985548	0.997643	0.87747	0.94365	1	0.918976
15073	12	0.973333	0.993103	0.969744	0.922638	0.999186	0.967506
15075	12	0.995468	0.988201	0.974551	0.963259	1	1
15077	12	0.991973	0.977042	0.909091	0.916312	0.924929	0.976695
15099	12	0.9975	0.982026	0.976013	0.89273	0.902569	0.995591
15111	12	0.989537	0.967953	0.929588	0.970912	0.97172	0.980728
15116	12	0.998538	0.945869	0.863112	1	0.998473	0.868827
15092	13
15024	14	0.995316	1	0.997691	0.992462	0.992462	0.997531
15087	14	0.970636	0.985737	0.963376	0.971088	0.977891	0.998282
15020	15	0.997569	0.996833	0.9808	0.916949	0.98134	0.993388
15026	15	0.960854	0.989583	0.953237	0.924188	0.99278	0.996416
15013	16	1	0.984183	0.850799	0.897342	0.997253	0.998165
15031	16	0.993299	0.990909	0.996947	0.990806	1	0.998387
15039	16	0.92122	0.992952	0.967378	0.995128	0.997343	0.918943
15047	16	0.998646	0.946602	0.779116	0.989593	0.920492	0.940926
15041	21	0.98262	0.997379	0.994695	0.973427	0.98743	0.975069
15059	21	0.932653	0.997333	0.56548	0.980029	0.959315	0.997416

## Sheet: TET2_3_m
/Users/depaolir/Desktop/FPFTA_200916/fasta/fta/TET2_3_fta_f/STS15007-TET2-3-fta_S369_L001_R1_001.fasta
1615
2
39
1617
/Users/depaolir/Desktop/FPFTA_200916/fasta/fta/TET2_3_fta_f/STS15013-TET2-3-fta_S393_L001_R1_001.fasta
1111
0
31
1111
/Users/depaolir/Desktop/FPFTA_200916/fasta/fta/TET2_3_fta_f/STS15020-TET2-3-fta_S392_L001_R1_001.fasta
1231
3
33
1234
/Users/depaolir/Desktop/FPFTA_200916/fasta/fta/TET2_3_fta_f/STS15024-TET2-3-fta_S389_L001_R1_001.fasta
425
2
8
427
/Users/depaolir/Desktop/FPFTA_200916/fasta/fta/TET2_3_fta_f/STS15025-TET2-3-fta_S370_L001_R1_001.fasta
1406
72
30
1478
/Users/depaolir/Desktop/FPFTA_200916/fasta/fta/TET2_3_fta_f/STS15026-TET2-3-fta_S391_L001_R1_001.fasta
270
11
10
281
/Users/depaolir/Desktop/FPFTA_200916/fasta/fta/TET2_3_fta_f/STS15031-TET2-3-fta_S394_L001_R1_001.fasta
1927
13
44
1940
/Users/depaolir/Desktop/FPFTA_200916/fasta/fta/TET2_3_fta_f/STS15037-TET2-3-fta_S376_L001_R1_001.fasta
2126
2
44
2128
/Users/depaolir/Desktop/FPFTA_200916/fasta/fta/TET2_3_fta_f/STS15039-TET2-3-fta_S395_L001_R1_001.fasta
2175
186
55
2361
/Users/depaolir/Desktop/FPFTA_200916/fasta/fta/TET2_3_fta_f/STS15041-TET2-3-fta_S397_L001_R1_001.fasta
735
13
20
748
/Users/depaolir/Desktop/FPFTA_200916/fasta/fta/TET2_3_fta_f/STS15044-TET2-3-fta_S381_L001_R1_001.fasta
1978
3
50
1981
/Users/depaolir/Desktop/FPFTA_200916/fasta/fta/TET2_3_fta_f/STS15046-TET2-3-fta_S372_L001_R1_001.fasta
443
0
15
443
/Users/depaolir/Desktop/FPFTA_200916/fasta/fta/TET2_3_fta_f/STS15047-TET2-3-fta_S396_L001_R1_001.fasta
2213
3
52
2216
/Users/depaolir/Desktop/FPFTA_200916/fasta/fta/TET2_3_fta_f/STS15050-TET2-3-fta_S375_L001_R1_001.fasta
826
1
14
827
/Users/depaolir/Desktop/FPFTA_200916/fasta/fta/TET2_3_fta_f/STS15057-TET2-3-fta_S379_L001_R1_001.fasta
612
5
11
617
/Users/depaolir/Desktop/FPFTA_200916/fasta/fta/TET2_3_fta_f/STS15059-TET2-3-fta_S398_L001_R1_001.fasta
1371
99
32
1470
/Users/depaolir/Desktop/FPFTA_200916/fasta/fta/TET2_3_fta_f/STS15065-TET2-3-fta_S382_L001_R1_001.fasta
2455
36
59
2491
/Users/depaolir/Desktop/FPFTA_200916/fasta/fta/TET2_3_fta_f/STS15073-TET2-3-fta_S383_L001_R1_001.fasta
1241
34
35
1275
/Users/depaolir/Desktop/FPFTA_200916/fasta/fta/TET2_3_fta_f/STS15075-TET2-3-fta_S380_L001_R1_001.fasta
659
3
16
662
/Users/depaolir/Desktop/FPFTA_200916/fasta/fta/TET2_3_fta_f/STS15076-TET2-3-fta_S377_L001_R1_001.fasta
4639
15
107
4654
/Users/depaolir/Desktop/FPFTA_200916/fasta/fta/TET2_3_fta_f/STS15077-TET2-3-fta_S384_L001_R1_001.fasta
2966
24
65
2990
/Users/depaolir/Desktop/FPFTA_200916/fasta/fta/TET2_3_fta_f/STS15087-TET2-3-fta_S390_L001_R1_001.fasta
595
18
19
613
/Users/depaolir/Desktop/FPFTA_200916/fasta/fta/TET2_3_fta_f/STS15091-TET2-3-fta_S378_L001_R1_001.fasta
1922
3
53
1925
/Users/depaolir/Desktop/FPFTA_200916/fasta/fta/TET2_3_fta_f/STS15092-TET2-3-fta_S388_L001_R1_001.fasta
152
0
0
152
/Users/depaolir/Desktop/FPFTA_200916/fasta/fta/TET2_3_fta_f/STS15099-TET2-3-fta_S385_L001_R1_001.fasta
1197
3
31
1200
/Users/depaolir/Desktop/FPFTA_200916/fasta/fta/TET2_3_fta_f/STS15103-TET2-3-fta_S371_L001_R1_001.fasta
1675
640
45
2315
/Users/depaolir/Desktop/FPFTA_200916/fasta/fta/TET2_3_fta_f/STS15105-TET2-3-fta_S374_L001_R1_001.fasta
5968
8
114
5976
/Users/depaolir/Desktop/FPFTA_200916/fasta/fta/TET2_3_fta_f/STS15106-TET2-3-fta_S373_L001_R1_001.fasta
629
60
22
689
/Users/depaolir/Desktop/FPFTA_200916/fasta/fta/TET2_3_fta_f/STS15111-TET2-3-fta_S386_L001_R1_001.fasta
1324
14
41
1338
/Users/depaolir/Desktop/FPFTA_200916/fasta/fta/TET2_3_fta_f/STS15116-TET2-3-fta_S387_L001_R1_001.fasta
683
1
18
684
/Users/depaolir/Desktop/FPFTA_200916/fasta/fta/TET2_3_fta_f/STS16005-TET2-3-fta_S367_L001_R1_001.fasta
1000
0
31
1000
/Users/depaolir/Desktop/FPFTA_200916/fasta/fta/TET2_3_fta_f/STS16006-TET2-3-fta_S368_L001_R1_001.fasta
215
0
6
215
/Users/depaolir/Desktop/FPFTA_200916/fasta/fta/TET2_3_fta_f/STS15007-TET2-3-fta_S369_L001_R1_001.fasta
1633	1591
18	47
5	18
1651	1638
/Users/depaolir/Desktop/FPFTA_200916/fasta/fta/TET2_3_fta_f/STS15013-TET2-3-fta_S393_L001_R1_001.fasta
1120	958
18	168
4	16
1138	1126
/Users/depaolir/Desktop/FPFTA_200916/fasta/fta/TET2_3_fta_f/STS15020-TET2-3-fta_S392_L001_R1_001.fasta
1259	1226
4	24
4	17
1263	1250
/Users/depaolir/Desktop/FPFTA_200916/fasta/fta/TET2_3_fta_f/STS15024-TET2-3-fta_S389_L001_R1_001.fasta
433	432
0	1
2	2
433	433
/Users/depaolir/Desktop/FPFTA_200916/fasta/fta/TET2_3_fta_f/STS15025-TET2-3-fta_S370_L001_R1_001.fasta
1487	1456
16	28
5	24
1503	1484
/Users/depaolir/Desktop/FPFTA_200916/fasta/fta/TET2_3_fta_f/STS15026-TET2-3-fta_S391_L001_R1_001.fasta
285	265
3	13
3	13
288	278
/Users/depaolir/Desktop/FPFTA_200916/fasta/fta/TET2_3_fta_f/STS15031-TET2-3-fta_S394_L001_R1_001.fasta
1962	1959
18	6
4	19
1980	1965
/Users/depaolir/Desktop/FPFTA_200916/fasta/fta/TET2_3_fta_f/STS15037-TET2-3-fta_S376_L001_R1_001.fasta
2159	2062
6	89
7	21
2165	2151
/Users/depaolir/Desktop/FPFTA_200916/fasta/fta/TET2_3_fta_f/STS15039-TET2-3-fta_S395_L001_R1_001.fasta
2395	2313
17	78
4	25
2412	2391
/Users/depaolir/Desktop/FPFTA_200916/fasta/fta/TET2_3_fta_f/STS15041-TET2-3-fta_S397_L001_R1_001.fasta
761	750
2	4
5	14
763	754
/Users/depaolir/Desktop/FPFTA_200916/fasta/fta/TET2_3_fta_f/STS15044-TET2-3-fta_S381_L001_R1_001.fasta
2023	1989
6	17
2	25
2029	2006
/Users/depaolir/Desktop/FPFTA_200916/fasta/fta/TET2_3_fta_f/STS15046-TET2-3-fta_S372_L001_R1_001.fasta
453	331
5	121
0	6
458	452
/Users/depaolir/Desktop/FPFTA_200916/fasta/fta/TET2_3_fta_f/STS15047-TET2-3-fta_S396_L001_R1_001.fasta
2145	1746
121	495
2	27
2266	2241
/Users/depaolir/Desktop/FPFTA_200916/fasta/fta/TET2_3_fta_f/STS15050-TET2-3-fta_S375_L001_R1_001.fasta
836	832
2	2
3	7
838	834
/Users/depaolir/Desktop/FPFTA_200916/fasta/fta/TET2_3_fta_f/STS15057-TET2-3-fta_S379_L001_R1_001.fasta
615	571
12	49
1	8
627	620
/Users/depaolir/Desktop/FPFTA_200916/fasta/fta/TET2_3_fta_f/STS15059-TET2-3-fta_S398_L001_R1_001.fasta
1496	842
4	647
2	13
1500	1489
/Users/depaolir/Desktop/FPFTA_200916/fasta/fta/TET2_3_fta_f/STS15065-TET2-3-fta_S382_L001_R1_001.fasta
2540	2220
6	310
4	20
2546	2530
/Users/depaolir/Desktop/FPFTA_200916/fasta/fta/TET2_3_fta_f/STS15073-TET2-3-fta_S383_L001_R1_001.fasta
1296	1250
9	39
5	21
1305	1289
/Users/depaolir/Desktop/FPFTA_200916/fasta/fta/TET2_3_fta_f/STS15075-TET2-3-fta_S380_L001_R1_001.fasta
670	651
8	17
0	10
678	668
/Users/depaolir/Desktop/FPFTA_200916/fasta/fta/TET2_3_fta_f/STS15076-TET2-3-fta_S377_L001_R1_001.fasta
4582	4151
171	562
8	48
4753	4713
/Users/depaolir/Desktop/FPFTA_200916/fasta/fta/TET2_3_fta_f/STS15077-TET2-3-fta_S384_L001_R1_001.fasta
2979	2730
70	273
6	52
3049	3003
/Users/depaolir/Desktop/FPFTA_200916/fasta/fta/TET2_3_fta_f/STS15087-TET2-3-fta_S390_L001_R1_001.fasta
622	605
9	23
1	4
631	628
/Users/depaolir/Desktop/FPFTA_200916/fasta/fta/TET2_3_fta_f/STS15091-TET2-3-fta_S378_L001_R1_001.fasta
1938	1912
38	35
2	31
1976	1947
/Users/depaolir/Desktop/FPFTA_200916/fasta/fta/TET2_3_fta_f/STS15092-TET2-3-fta_S388_L001_R1_001.fasta
143	125
9	26
0	1
152	151
/Users/depaolir/Desktop/FPFTA_200916/fasta/fta/TET2_3_fta_f/STS15099-TET2-3-fta_S385_L001_R1_001.fasta
1202	1180
22	29
7	22
1224	1209
/Users/depaolir/Desktop/FPFTA_200916/fasta/fta/TET2_3_fta_f/STS15103-TET2-3-fta_S371_L001_R1_001.fasta
2347	2327
9	9
4	24
2356	2336
/Users/depaolir/Desktop/FPFTA_200916/fasta/fta/TET2_3_fta_f/STS15105-TET2-3-fta_S374_L001_R1_001.fasta
6055	5938
27	90
8	62
6082	6028
/Users/depaolir/Desktop/FPFTA_200916/fasta/fta/TET2_3_fta_f/STS15106-TET2-3-fta_S373_L001_R1_001.fasta
614	558
91	124
6	29
705	682
/Users/depaolir/Desktop/FPFTA_200916/fasta/fta/TET2_3_fta_f/STS15111-TET2-3-fta_S386_L001_R1_001.fasta
1329	1241
44	94
6	44
1373	1335
/Users/depaolir/Desktop/FPFTA_200916/fasta/fta/TET2_3_fta_f/STS15116-TET2-3-fta_S387_L001_R1_001.fasta
664	599
38	95
0	8
702	694
/Users/depaolir/Desktop/FPFTA_200916/fasta/fta/TET2_3_fta_f/STS16005-TET2-3-fta_S367_L001_R1_001.fasta
1018	887
9	130
4	14
1027	1017
/Users/depaolir/Desktop/FPFTA_200916/fasta/fta/TET2_3_fta_f/STS16006-TET2-3-fta_S368_L001_R1_001.fasta
219	203
0	16
2	2
219	219
/Users/depaolir/Desktop/FPFTA_200916/fasta/fta/TET2_3_fta_r/STS15007-TET2-3-fta_S369_L001_R2_001.fasta
1498	1497
42	44
13	12
1540	1541
/Users/depaolir/Desktop/FPFTA_200916/fasta/fta/TET2_3_fta_r/STS15013-TET2-3-fta_S393_L001_R2_001.fasta
979	1089
112	3
9	8
1091	1092
/Users/depaolir/Desktop/FPFTA_200916/fasta/fta/TET2_3_fta_r/STS15020-TET2-3-fta_S392_L001_R2_001.fasta
1082	1157
98	22
8	9
1180	1179
/Users/depaolir/Desktop/FPFTA_200916/fasta/fta/TET2_3_fta_r/STS15024-TET2-3-fta_S389_L001_R2_001.fasta
395	395
3	3
8	8
398	398
/Users/depaolir/Desktop/FPFTA_200916/fasta/fta/TET2_3_fta_r/STS15025-TET2-3-fta_S370_L001_R2_001.fasta
1401	1400
2	6
16	13
1403	1406
/Users/depaolir/Desktop/FPFTA_200916/fasta/fta/TET2_3_fta_r/STS15026-TET2-3-fta_S391_L001_R2_001.fasta
256	275
21	2
2	2
277	277
/Users/depaolir/Desktop/FPFTA_200916/fasta/fta/TET2_3_fta_r/STS15031-TET2-3-fta_S394_L001_R2_001.fasta
1832	1852
17	0
20	17
1849	1852
/Users/depaolir/Desktop/FPFTA_200916/fasta/fta/TET2_3_fta_r/STS15037-TET2-3-fta_S376_L001_R2_001.fasta
1299	2009
712	0
13	15
2011	2009
/Users/depaolir/Desktop/FPFTA_200916/fasta/fta/TET2_3_fta_r/STS15039-TET2-3-fta_S395_L001_R2_001.fasta
2247	2252
11	6
19	19
2258	2258
/Users/depaolir/Desktop/FPFTA_200916/fasta/fta/TET2_3_fta_r/STS15041-TET2-3-fta_S397_L001_R2_001.fasta
696	707
19	9
11	10
715	716
/Users/depaolir/Desktop/FPFTA_200916/fasta/fta/TET2_3_fta_r/STS15044-TET2-3-fta_S381_L001_R2_001.fasta
1865	1860
26	31
16	16
1891	1891
/Users/depaolir/Desktop/FPFTA_200916/fasta/fta/TET2_3_fta_r/STS15046-TET2-3-fta_S372_L001_R2_001.fasta
373	422
49	0
4	4
422	422
/Users/depaolir/Desktop/FPFTA_200916/fasta/fta/TET2_3_fta_r/STS15047-TET2-3-fta_S396_L001_R2_001.fasta
2092	1945
22	168
21	22
2114	2113
/Users/depaolir/Desktop/FPFTA_200916/fasta/fta/TET2_3_fta_r/STS15050-TET2-3-fta_S375_L001_R2_001.fasta
596	783
186	1
9	7
782	784
/Users/depaolir/Desktop/FPFTA_200916/fasta/fta/TET2_3_fta_r/STS15057-TET2-3-fta_S379_L001_R2_001.fasta
551	573
25	4
19	18
576	577
/Users/depaolir/Desktop/FPFTA_200916/fasta/fta/TET2_3_fta_r/STS15059-TET2-3-fta_S398_L001_R2_001.fasta
1374	1344
28	57
13	14
1402	1401
/Users/depaolir/Desktop/FPFTA_200916/fasta/fta/TET2_3_fta_r/STS15065-TET2-3-fta_S382_L001_R2_001.fasta
2244	2378
134	0
25	25
2378	2378
/Users/depaolir/Desktop/FPFTA_200916/fasta/fta/TET2_3_fta_r/STS15073-TET2-3-fta_S383_L001_R2_001.fasta
1133	1227
95	1
10	10
1228	1228
/Users/depaolir/Desktop/FPFTA_200916/fasta/fta/TET2_3_fta_r/STS15075-TET2-3-fta_S380_L001_R2_001.fasta
603	626
23	0
4	4
626	626
/Users/depaolir/Desktop/FPFTA_200916/fasta/fta/TET2_3_fta_r/STS15076-TET2-3-fta_S377_L001_R2_001.fasta
4086	3755
350	682
47	46
4436	4437
/Users/depaolir/Desktop/FPFTA_200916/fasta/fta/TET2_3_fta_r/STS15077-TET2-3-fta_S384_L001_R2_001.fasta
2584	2612
236	212
33	29
2820	2824
/Users/depaolir/Desktop/FPFTA_200916/fasta/fta/TET2_3_fta_r/STS15087-TET2-3-fta_S390_L001_R2_001.fasta
571	575
17	13
2	2
588	588
/Users/depaolir/Desktop/FPFTA_200916/fasta/fta/TET2_3_fta_r/STS15091-TET2-3-fta_S378_L001_R2_001.fasta
1814	1836
23	4
17	14
1837	1840
/Users/depaolir/Desktop/FPFTA_200916/fasta/fta/TET2_3_fta_r/STS15092-TET2-3-fta_S388_L001_R2_001.fasta
117	118
1	0
3	3
118	118
/Users/depaolir/Desktop/FPFTA_200916/fasta/fta/TET2_3_fta_r/STS15099-TET2-3-fta_S385_L001_R2_001.fasta
1007	1019
121	110
18	17
1128	1129
/Users/depaolir/Desktop/FPFTA_200916/fasta/fta/TET2_3_fta_r/STS15103-TET2-3-fta_S371_L001_R2_001.fasta
1268	1419
584	430
196	199
1852	1849
/Users/depaolir/Desktop/FPFTA_200916/fasta/fta/TET2_3_fta_r/STS15105-TET2-3-fta_S374_L001_R2_001.fasta
5649	5651
9	3
60	64
5658	5654
/Users/depaolir/Desktop/FPFTA_200916/fasta/fta/TET2_3_fta_r/STS15106-TET2-3-fta_S373_L001_R2_001.fasta
615	646
32	4
10	7
647	650
/Users/depaolir/Desktop/FPFTA_200916/fasta/fta/TET2_3_fta_r/STS15111-TET2-3-fta_S386_L001_R2_001.fasta
1235	1237
37	36
13	12
1272	1273
/Users/depaolir/Desktop/FPFTA_200916/fasta/fta/TET2_3_fta_r/STS15116-TET2-3-fta_S387_L001_R2_001.fasta
655	654
0	1
7	7
655	655
/Users/depaolir/Desktop/FPFTA_200916/fasta/fta/TET2_3_fta_r/STS16005-TET2-3-fta_S367_L001_R2_001.fasta
944	930
8	22
16	16
952	952
/Users/depaolir/Desktop/FPFTA_200916/fasta/fta/TET2_3_fta_r/STS16006-TET2-3-fta_S368_L001_R2_001.fasta
203	198
1	7
1	0
204	205
/Users/depaolir/Desktop/FPFTA_200916/fasta/fta/TET2_3_fta_r/STS15007-TET2-3-fta_S369_L001_R2_001.fasta
1517
24
12
1541
/Users/depaolir/Desktop/FPFTA_200916/fasta/fta/TET2_3_fta_r/STS15013-TET2-3-fta_S393_L001_R2_001.fasta
1088
2
10
1090
/Users/depaolir/Desktop/FPFTA_200916/fasta/fta/TET2_3_fta_r/STS15020-TET2-3-fta_S392_L001_R2_001.fasta
601
4
583
605
/Users/depaolir/Desktop/FPFTA_200916/fasta/fta/TET2_3_fta_r/STS15024-TET2-3-fta_S389_L001_R2_001.fasta
404
1
1
405
/Users/depaolir/Desktop/FPFTA_200916/fasta/fta/TET2_3_fta_r/STS15025-TET2-3-fta_S370_L001_R2_001.fasta
1277
136
6
1413
/Users/depaolir/Desktop/FPFTA_200916/fasta/fta/TET2_3_fta_r/STS15026-TET2-3-fta_S391_L001_R2_001.fasta
278
1
0
279
/Users/depaolir/Desktop/FPFTA_200916/fasta/fta/TET2_3_fta_r/STS15031-TET2-3-fta_S394_L001_R2_001.fasta
1857
3
9
1860
/Users/depaolir/Desktop/FPFTA_200916/fasta/fta/TET2_3_fta_r/STS15037-TET2-3-fta_S376_L001_R2_001.fasta
1958
1
65
1959
/Users/depaolir/Desktop/FPFTA_200916/fasta/fta/TET2_3_fta_r/STS15039-TET2-3-fta_S395_L001_R2_001.fasta
2086
184
7
2270
/Users/depaolir/Desktop/FPFTA_200916/fasta/fta/TET2_3_fta_r/STS15041-TET2-3-fta_S397_L001_R2_001.fasta
704
18
4
722
/Users/depaolir/Desktop/FPFTA_200916/fasta/fta/TET2_3_fta_r/STS15044-TET2-3-fta_S381_L001_R2_001.fasta
1884
11
12
1895
/Users/depaolir/Desktop/FPFTA_200916/fasta/fta/TET2_3_fta_r/STS15046-TET2-3-fta_S372_L001_R2_001.fasta
420
3
3
423
/Users/depaolir/Desktop/FPFTA_200916/fasta/fta/TET2_3_fta_r/STS15047-TET2-3-fta_S396_L001_R2_001.fasta
1991
125
19
2116
/Users/depaolir/Desktop/FPFTA_200916/fasta/fta/TET2_3_fta_r/STS15050-TET2-3-fta_S375_L001_R2_001.fasta
769
20
2
789
/Users/depaolir/Desktop/FPFTA_200916/fasta/fta/TET2_3_fta_r/STS15057-TET2-3-fta_S379_L001_R2_001.fasta
557
13
25
570
/Users/depaolir/Desktop/FPFTA_200916/fasta/fta/TET2_3_fta_r/STS15059-TET2-3-fta_S398_L001_R2_001.fasta
772
2
641
774
/Users/depaolir/Desktop/FPFTA_200916/fasta/fta/TET2_3_fta_r/STS15065-TET2-3-fta_S382_L001_R2_001.fasta
2189
193
21
2382
/Users/depaolir/Desktop/FPFTA_200916/fasta/fta/TET2_3_fta_r/STS15073-TET2-3-fta_S383_L001_R2_001.fasta
1191
40
7
1231
/Users/depaolir/Desktop/FPFTA_200916/fasta/fta/TET2_3_fta_r/STS15075-TET2-3-fta_S380_L001_R2_001.fasta
625
0
5
625
/Users/depaolir/Desktop/FPFTA_200916/fasta/fta/TET2_3_fta_r/STS15076-TET2-3-fta_S377_L001_R2_001.fasta
4438
14
31
4452
/Users/depaolir/Desktop/FPFTA_200916/fasta/fta/TET2_3_fta_r/STS15077-TET2-3-fta_S384_L001_R2_001.fasta
2766
66
21
2832
/Users/depaolir/Desktop/FPFTA_200916/fasta/fta/TET2_3_fta_r/STS15087-TET2-3-fta_S390_L001_R2_001.fasta
581
1
8
582
/Users/depaolir/Desktop/FPFTA_200916/fasta/fta/TET2_3_fta_r/STS15091-TET2-3-fta_S378_L001_R2_001.fasta
1788
56
10
1844
/Users/depaolir/Desktop/FPFTA_200916/fasta/fta/TET2_3_fta_r/STS15092-TET2-3-fta_S388_L001_R2_001.fasta
78
42
1
120
/Users/depaolir/Desktop/FPFTA_200916/fasta/fta/TET2_3_fta_r/STS15099-TET2-3-fta_S385_L001_R2_001.fasta
1129
5
12
1134
/Users/depaolir/Desktop/FPFTA_200916/fasta/fta/TET2_3_fta_r/STS15103-TET2-3-fta_S371_L001_R2_001.fasta
2009
6
33
2015
/Users/depaolir/Desktop/FPFTA_200916/fasta/fta/TET2_3_fta_r/STS15105-TET2-3-fta_S374_L001_R2_001.fasta
5551
134
33
5685
/Users/depaolir/Desktop/FPFTA_200916/fasta/fta/TET2_3_fta_r/STS15106-TET2-3-fta_S373_L001_R2_001.fasta
619
36
2
655
/Users/depaolir/Desktop/FPFTA_200916/fasta/fta/TET2_3_fta_r/STS15111-TET2-3-fta_S386_L001_R2_001.fasta
916
18
351
934
/Users/depaolir/Desktop/FPFTA_200916/fasta/fta/TET2_3_fta_r/STS15116-TET2-3-fta_S387_L001_R2_001.fasta
563
85
14
648
/Users/depaolir/Desktop/FPFTA_200916/fasta/fta/TET2_3_fta_r/STS16005-TET2-3-fta_S367_L001_R2_001.fasta
954
2
12
956
/Users/depaolir/Desktop/FPFTA_200916/fasta/fta/TET2_3_fta_r/STS16006-TET2-3-fta_S368_L001_R2_001.fasta
157
48
0
205
