# Supplementary material for: DNA methylation levels in candidate genes associated with chronological age in mammals are not conserved in a long-lived seabird
Source: PLoS One. 2017 Dec 7;12(12):e0189181. doi: 10.1371/journal.pone.0189181 (PMC5720723; doi:10.1371/journal.pone.0189181)
Supplement: S9 File — (XLSX) [file pone.0189181.s014.xlsx]

## Sheet: ELOVL2_1
UID	Age	CpG25	CpG33	CpG56	CpG79	CpG89		Note
16005	0.123288	0.992095	0.907115	0.977011	0.943026	0.80236
16006	0.156164	0.985769	0.976371	0.888363	0.761589	0.44455
14074	2	0.982906	0.979943	0.916667	0.857143	0.554286
14016	4	0.659091	0.91866	0.162272	0.840666	0.334524
14017	5	1	0.813953	0.750623	0.943529	0.214118
15025	5	0.983575	0.861611	0.718277	0.226868	0.334239
15103	5	0.996241	0.971178	0.362216	0.876712	0.837065
15046	6	-	-	-	-	-
15106	6	0.999177	0.967822	0.946546	0.672959	0.200274
14022	7	0.988764	0.829907	0.104651	0.375465	0.0689013
14023	7	0.999181	0.995915	0.891322	0.998383	0.868123
15037	8	0.998211	0.998214	0.96519	0.855357	0.385714
15076	8	0.982967	0.994314	0.952343	0.992132	0.790415
15091	8	0.997232	0.988927	0.95624	0.929645	0.666667
14005	11	0.995685	0.975189	0.277321	0.735391	0.0716648
14035	11	0.998353	0.808152	0.718661	0.719657	0.144654
14036	11	0.956129	0.868557	0.719653	0.94401	0.660256
14040	11	0.991669	0.990187	0.971844	0.975407	0.195122
14064	11	0.964877	0.969721	0.978698	0.852953	0.56074
14099	12	0.95468	0.988154	0.775249	0.988201	0.45374
15044	12	1	0.993028	0.855874	0.891519	0.194946
15057	12	0.994792	0.984375	-	-	-
15065	12	0.997902	0.841883	0.404868	0.122922	0.0761937
15073	12	0.996283	0.654275	-	-	-
15075	12	0.996868	0.808777	0.782518	0.66943	0.661475
15077	12	0.921516	0.944891	0.835861	0.707891	0.597711
15099	12	0.944928	0.942029	0.655172	0.836676
15111	12	0.993719	0.998429	0.998556	0.989575	0.33151
15116	12	0.953977	0.982416	0.902825	0.973446	0.584511
14011	13	0.996898	0.908132	0.669909	0.652308	0.394948
14030	13	0.98377	0.999376	0.983093	0.946809	0.768797
14059	13	-	-	-	-	-		Failed
15024	14	0.99006	0.972222	0.972152	0.965686	0.82598
15087	14	0.98151	0.944615	0.0412214	0.925305	0.0549618
14006	15	0.990253	0.950341	0.753861	0.704918	0.0588957
14076	15	0.979208	0.923838	0.663386	0.00759494	0
15020	15	0.997663	0.957335	0.796091	0.649563	0.455752
15026	15	0.987552	0.801653	0.504065	0.485477	0.0650407
15013	16	0.975679	0.980956	0.990319	0.8478	0.874183
15031	16	0.99811	0.887006	0.768293	0.863806	0.256554
15039	16	-	-	-	-	-		<100 reads
15047	16	0.996427	0.929793	0.627681	0.0128046	0.0636783
14050	18	0.940397	0.96468	0.198142	0.936123	0.718062
15041	21	0.995074	0.990196	1	0.0935961	0.0344828

## Sheet: ELOVL2_1_m
/Users/depaolir/Desktop/FPFTA_200916/fasta/fp/ELOVL2_2_1_fp_f/STS14005-ELOVL2-1-fp_S193_L001_R1_001.fasta
923	904
4	23
8	8
927	927
/Users/depaolir/Desktop/FPFTA_200916/fasta/fp/ELOVL2_2_1_fp_f/STS14006-ELOVL2-1-fp_S202_L001_R1_001.fasta
1016	976
10	51
18	17
1026	1027
/Users/depaolir/Desktop/FPFTA_200916/fasta/fp/ELOVL2_2_1_fp_f/STS14011-ELOVL2-1-fp_S199_L001_R1_001.fasta
1607	1463
5	148
27	28
1612	1611
/Users/depaolir/Desktop/FPFTA_200916/fasta/fp/ELOVL2_2_1_fp_f/STS14016-ELOVL2-1-fp_S189_L001_R1_001.fasta
551	768
285	68
14	14
836	836
/Users/depaolir/Desktop/FPFTA_200916/fasta/fp/ELOVL2_2_1_fp_f/STS14017-ELOVL2-1-fp_S190_L001_R1_001.fasta
430	350
0	80
5	5
430	430
/Users/depaolir/Desktop/FPFTA_200916/fasta/fp/ELOVL2_2_1_fp_f/STS14022-ELOVL2-1-fp_S191_L001_R1_001.fasta
528	444
6	91
9	8
534	535
/Users/depaolir/Desktop/FPFTA_200916/fasta/fp/ELOVL2_2_1_fp_f/STS14023-ELOVL2-1-fp_S192_L001_R1_001.fasta
1220	1219
1	5
29	26
1221	1224
/Users/depaolir/Desktop/FPFTA_200916/fasta/fp/ELOVL2_2_1_fp_f/STS14030-ELOVL2-1-fp_S200_L001_R1_001.fasta
1576	1601
26	1
31	31
1602	1602
/Users/depaolir/Desktop/FPFTA_200916/fasta/fp/ELOVL2_2_1_fp_f/STS14035-ELOVL2-1-fp_S194_L001_R1_001.fasta
2424	1963
4	466
32	31
2428	2429
/Users/depaolir/Desktop/FPFTA_200916/fasta/fp/ELOVL2_2_1_fp_f/STS14036-ELOVL2-1-fp_S195_L001_R1_001.fasta
741	674
34	102
13	12
775	776
/Users/depaolir/Desktop/FPFTA_200916/fasta/fp/ELOVL2_2_1_fp_f/STS14040-ELOVL2-1-fp_S196_L001_R1_001.fasta
3333	3330
28	33
53	51
3361	3363
/Users/depaolir/Desktop/FPFTA_200916/fasta/fp/ELOVL2_2_1_fp_f/STS14050-ELOVL2-1-fp_S204_L001_R1_001.fasta
426	437
27	16
4	4
453	453
/Users/depaolir/Desktop/FPFTA_200916/fasta/fp/ELOVL2_2_1_fp_f/STS14059-ELOVL2-1-fp_S201_L001_R1_001.fasta
0	0
1	1
0	0
1	1
/Users/depaolir/Desktop/FPFTA_200916/fasta/fp/ELOVL2_2_1_fp_f/STS14064-ELOVL2-1-fp_S197_L001_R1_001.fasta
2390	2402
87	75
30	30
2477	2477
/Users/depaolir/Desktop/FPFTA_200916/fasta/fp/ELOVL2_2_1_fp_f/STS14074-ELOVL2-1-fp_S188_L001_R1_001.fasta
345	342
6	7
3	5
351	349
/Users/depaolir/Desktop/FPFTA_200916/fasta/fp/ELOVL2_2_1_fp_f/STS14076-ELOVL2-1-fp_S203_L001_R1_001.fasta
989	934
21	77
15	14
1010	1011
/Users/depaolir/Desktop/FPFTA_200916/fasta/fp/ELOVL2_2_1_fp_f/STS14099-ELOVL2-1-fp_S198_L001_R1_001.fasta
969	1001
46	12
11	13
1015	1013
/Users/depaolir/Desktop/FPFTA_200916/fasta/fp/ELOVL2_2_1_fp_f/STS15013-ELOVL2-1-fp_S186_L001_R1_001.fasta
2407	2421
60	47
28	27
2467	2468
/Users/depaolir/Desktop/FPFTA_200916/fasta/fp/ELOVL2_2_1_fp_f/STS15020-ELOVL2-1-fp_S175_L001_R1_001.fasta
3415	3276
8	146
42	43
3423	3422
/Users/depaolir/Desktop/FPFTA_200916/fasta/fp/ELOVL2_2_1_fp_f/STS15024-ELOVL2-1-fp_S184_L001_R1_001.fasta
498	490
5	14
10	9
503	504
/Users/depaolir/Desktop/FPFTA_200916/fasta/fp/ELOVL2_2_1_fp_f/STS15025-ELOVL2-1-fp_S161_L001_R1_001.fasta
2515	2204
42	354
52	51
2557	2558
/Users/depaolir/Desktop/FPFTA_200916/fasta/fp/ELOVL2_2_1_fp_f/STS15026-ELOVL2-1-fp_S185_L001_R1_001.fasta
238	194
3	48
9	8
241	242
/Users/depaolir/Desktop/FPFTA_200916/fasta/fp/ELOVL2_2_1_fp_f/STS15031-ELOVL2-1-fp_S176_L001_R1_001.fasta
528	471
1	60
15	13
529	531
/Users/depaolir/Desktop/FPFTA_200916/fasta/fp/ELOVL2_2_1_fp_f/STS15037-ELOVL2-1-fp_S164_L001_R1_001.fasta
558	559
1	1
8	7
559	560
/Users/depaolir/Desktop/FPFTA_200916/fasta/fp/ELOVL2_2_1_fp_f/STS15039-ELOVL2-1-fp_S177_L001_R1_001.fasta
95	80
0	15
2	2
95	95
/Users/depaolir/Desktop/FPFTA_200916/fasta/fp/ELOVL2_2_1_fp_f/STS15041-ELOVL2-1-fp_S187_L001_R1_001.fasta
202	202
1	2
4	3
203	204
/Users/depaolir/Desktop/FPFTA_200916/fasta/fp/ELOVL2_2_1_fp_f/STS15044-ELOVL2-1-fp_S167_L001_R1_001.fasta
1004	997
0	7
17	17
1004	1004
/Users/depaolir/Desktop/FPFTA_200916/fasta/fp/ELOVL2_2_1_fp_f/STS15046-ELOVL2-1-fp_S181_L001_R1_001.fasta
156	156
0	0
1	1
156	156
/Users/depaolir/Desktop/FPFTA_200916/fasta/fp/ELOVL2_2_1_fp_f/STS15047-ELOVL2-1-fp_S178_L001_R1_001.fasta
3904	3642
14	275
73	74
3918	3917
/Users/depaolir/Desktop/FPFTA_200916/fasta/fp/ELOVL2_2_1_fp_f/STS15057-ELOVL2-1-fp_S182_L001_R1_001.fasta
191	189
1	3
2	2
192	192
/Users/depaolir/Desktop/FPFTA_200916/fasta/fp/ELOVL2_2_1_fp_f/STS15065-ELOVL2-1-fp_S168_L001_R1_001.fasta
3329	2790
7	524
62	84
3336	3314
/Users/depaolir/Desktop/FPFTA_200916/fasta/fp/ELOVL2_2_1_fp_f/STS15073-ELOVL2-1-fp_S169_L001_R1_001.fasta
268	176
1	93
4	4
269	269
/Users/depaolir/Desktop/FPFTA_200916/fasta/fp/ELOVL2_2_1_fp_f/STS15075-ELOVL2-1-fp_S183_L001_R1_001.fasta
955	774
3	183
16	17
958	957
/Users/depaolir/Desktop/FPFTA_200916/fasta/fp/ELOVL2_2_1_fp_f/STS15076-ELOVL2-1-fp_S165_L001_R1_001.fasta
1385	1399
24	8
24	26
1409	1407
/Users/depaolir/Desktop/FPFTA_200916/fasta/fp/ELOVL2_2_1_fp_f/STS15077-ELOVL2-1-fp_S170_L001_R1_001.fasta
2407	2469
205	144
49	48
2612	2613
/Users/depaolir/Desktop/FPFTA_200916/fasta/fp/ELOVL2_2_1_fp_f/STS15087-ELOVL2-1-fp_S174_L001_R1_001.fasta
637	614
12	36
14	13
649	650
/Users/depaolir/Desktop/FPFTA_200916/fasta/fp/ELOVL2_2_1_fp_f/STS15091-ELOVL2-1-fp_S166_L001_R1_001.fasta
1441	1429
4	16
25	25
1445	1445
/Users/depaolir/Desktop/FPFTA_200916/fasta/fp/ELOVL2_2_1_fp_f/STS15099-ELOVL2-1-fp_S171_L001_R1_001.fasta
326	325
19	20
6	6
345	345
/Users/depaolir/Desktop/FPFTA_200916/fasta/fp/ELOVL2_2_1_fp_f/STS15103-ELOVL2-1-fp_S162_L001_R1_001.fasta
795	775
3	23
12	12
798	798
/Users/depaolir/Desktop/FPFTA_200916/fasta/fp/ELOVL2_2_1_fp_f/STS15106-ELOVL2-1-fp_S163_L001_R1_001.fasta
2427	2346
2	78
32	37
2429	2424
/Users/depaolir/Desktop/FPFTA_200916/fasta/fp/ELOVL2_2_1_fp_f/STS15111-ELOVL2-1-fp_S172_L001_R1_001.fasta
3797	3813
24	6
41	43
3821	3819
/Users/depaolir/Desktop/FPFTA_200916/fasta/fp/ELOVL2_2_1_fp_f/STS15116-ELOVL2-1-fp_S173_L001_R1_001.fasta
1679	1732
81	31
24	21
1760	1763
/Users/depaolir/Desktop/FPFTA_200916/fasta/fp/ELOVL2_2_1_fp_f/STS16005-ELOVL2-1-fp_S179_L001_R1_001.fasta
502	459
4	47
11	11
506	506
/Users/depaolir/Desktop/FPFTA_200916/fasta/fp/ELOVL2_2_1_fp_f/STS16006-ELOVL2-1-fp_S180_L001_R1_001.fasta
1039	1033
15	25
18	14
1054	1058
/Users/depaolir/Desktop/FPFTA_200916/fasta/fp/ELOVL2_2_1_fp_f/STS14005-ELOVL2-1-fp_S193_L001_R1_001.fasta
236	667	65
615	240	842
84	28	28
851	907	907
/Users/depaolir/Desktop/FPFTA_200916/fasta/fp/ELOVL2_2_1_fp_f/STS14006-ELOVL2-1-fp_S202_L001_R1_001.fasta
781	731	48
255	306	767
8	7	229
1036	1037	815
/Users/depaolir/Desktop/FPFTA_200916/fasta/fp/ELOVL2_2_1_fp_f/STS14011-ELOVL2-1-fp_S199_L001_R1_001.fasta
1033	1060	641
509	565	982
97	14	16
1542	1625	1623
/Users/depaolir/Desktop/FPFTA_200916/fasta/fp/ELOVL2_2_1_fp_f/STS14016-ELOVL2-1-fp_S189_L001_R1_001.fasta
80	707	281
413	134	559
357	9	10
493	841	840
/Users/depaolir/Desktop/FPFTA_200916/fasta/fp/ELOVL2_2_1_fp_f/STS14017-ELOVL2-1-fp_S190_L001_R1_001.fasta
301	401	91
100	24	334
34	10	10
401	425	425
/Users/depaolir/Desktop/FPFTA_200916/fasta/fp/ELOVL2_2_1_fp_f/STS14022-ELOVL2-1-fp_S191_L001_R1_001.fasta
9	202	37
77	336	500
457	5	6
86	538	537
/Users/depaolir/Desktop/FPFTA_200916/fasta/fp/ELOVL2_2_1_fp_f/STS14023-ELOVL2-1-fp_S192_L001_R1_001.fasta
1099	1235	1073
134	2	163
17	13	14
1233	1237	1236
/Users/depaolir/Desktop/FPFTA_200916/fasta/fp/ELOVL2_2_1_fp_f/STS14030-ELOVL2-1-fp_S200_L001_R1_001.fasta
1570	1513	1227
27	85	369
36	35	37
1597	1598	1596
/Users/depaolir/Desktop/FPFTA_200916/fasta/fp/ELOVL2_2_1_fp_f/STS14035-ELOVL2-1-fp_S194_L001_R1_001.fasta
1760	1761	161
689	686	952
11	13	1347
2449	2447	1113
/Users/depaolir/Desktop/FPFTA_200916/fasta/fp/ELOVL2_2_1_fp_f/STS14036-ELOVL2-1-fp_S195_L001_R1_001.fasta
498	725	515
194	43	265
96	20	8
692	768	780
/Users/depaolir/Desktop/FPFTA_200916/fasta/fp/ELOVL2_2_1_fp_f/STS14040-ELOVL2-1-fp_S196_L001_R1_001.fasta
3279	3292	192
95	83	792
40	39	2430
3374	3375	984
/Users/depaolir/Desktop/FPFTA_200916/fasta/fp/ELOVL2_2_1_fp_f/STS14050-ELOVL2-1-fp_S204_L001_R1_001.fasta
64	425	326
259	29	128
134	3	3
323	454	454
/Users/depaolir/Desktop/FPFTA_200916/fasta/fp/ELOVL2_2_1_fp_f/STS14059-ELOVL2-1-fp_S201_L001_R1_001.fasta
0	0	0
1	1	1
0	0	0
1	1	1
/Users/depaolir/Desktop/FPFTA_200916/fasta/fp/ELOVL2_2_1_fp_f/STS14064-ELOVL2-1-fp_S197_L001_R1_001.fasta
2435	2123	1394
53	366	1092
19	18	21
2488	2489	2486
/Users/depaolir/Desktop/FPFTA_200916/fasta/fp/ELOVL2_2_1_fp_f/STS14074-ELOVL2-1-fp_S188_L001_R1_001.fasta
88	300	194
8	50	156
258	4	4
96	350	350
/Users/depaolir/Desktop/FPFTA_200916/fasta/fp/ELOVL2_2_1_fp_f/STS14076-ELOVL2-1-fp_S203_L001_R1_001.fasta
674	3	0
342	392	397
9	630	628
1016	395	397
/Users/depaolir/Desktop/FPFTA_200916/fasta/fp/ELOVL2_2_1_fp_f/STS14099-ELOVL2-1-fp_S198_L001_R1_001.fasta
545	1005	461
158	12	555
323	9	10
703	1017	1016
/Users/depaolir/Desktop/FPFTA_200916/fasta/fp/ELOVL2_2_1_fp_f/STS15013-ELOVL2-1-fp_S186_L001_R1_001.fasta
2455	2100	2140
24	377	308
16	18	47
2479	2477	2448
/Users/depaolir/Desktop/FPFTA_200916/fasta/fp/ELOVL2_2_1_fp_f/STS15020-ELOVL2-1-fp_S175_L001_R1_001.fasta
2729	2228	412
699	1202	492
37	35	2561
3428	3430	904
/Users/depaolir/Desktop/FPFTA_200916/fasta/fp/ELOVL2_2_1_fp_f/STS15024-ELOVL2-1-fp_S184_L001_R1_001.fasta
384	394	337
11	14	71
118	105	105
395	408	408
/Users/depaolir/Desktop/FPFTA_200916/fasta/fp/ELOVL2_2_1_fp_f/STS15025-ELOVL2-1-fp_S161_L001_R1_001.fasta
1851	586	861
726	1997	1715
32	26	33
2577	2583	2576
/Users/depaolir/Desktop/FPFTA_200916/fasta/fp/ELOVL2_2_1_fp_f/STS15026-ELOVL2-1-fp_S185_L001_R1_001.fasta
124	117	16
122	124	230
4	9	4
246	241	246
/Users/depaolir/Desktop/FPFTA_200916/fasta/fp/ELOVL2_2_1_fp_f/STS15031-ELOVL2-1-fp_S176_L001_R1_001.fasta
252	463	137
76	73	397
216	8	10
328	536	534
/Users/depaolir/Desktop/FPFTA_200916/fasta/fp/ELOVL2_2_1_fp_f/STS15037-ELOVL2-1-fp_S164_L001_R1_001.fasta
305	479	216
11	81	344
251	7	7
316	560	560
/Users/depaolir/Desktop/FPFTA_200916/fasta/fp/ELOVL2_2_1_fp_f/STS15039-ELOVL2-1-fp_S177_L001_R1_001.fasta
81	74	43
14	16	47
2	7	7
95	90	90
/Users/depaolir/Desktop/FPFTA_200916/fasta/fp/ELOVL2_2_1_fp_f/STS15041-ELOVL2-1-fp_S187_L001_R1_001.fasta
188	19	7
0	184	196
19	4	4
188	203	203
/Users/depaolir/Desktop/FPFTA_200916/fasta/fp/ELOVL2_2_1_fp_f/STS15044-ELOVL2-1-fp_S167_L001_R1_001.fasta
867	904	162
146	110	669
8	7	190
1013	1014	831
/Users/depaolir/Desktop/FPFTA_200916/fasta/fp/ELOVL2_2_1_fp_f/STS15046-ELOVL2-1-fp_S181_L001_R1_001.fasta
147	152	109
1	4	46
9	1	2
148	156	155
/Users/depaolir/Desktop/FPFTA_200916/fasta/fp/ELOVL2_2_1_fp_f/STS15047-ELOVL2-1-fp_S178_L001_R1_001.fasta
2458	31	152
1458	2390	2235
75	1570	1604
3916	2421	2387
/Users/depaolir/Desktop/FPFTA_200916/fasta/fp/ELOVL2_2_1_fp_f/STS15057-ELOVL2-1-fp_S182_L001_R1_001.fasta
65	181	25
62	5	38
67	8	131
127	186	63
/Users/depaolir/Desktop/FPFTA_200916/fasta/fp/ELOVL2_2_1_fp_f/STS15065-ELOVL2-1-fp_S168_L001_R1_001.fasta
1364	414	225
2005	2954	2728
29	30	445
3369	3368	2953
/Users/depaolir/Desktop/FPFTA_200916/fasta/fp/ELOVL2_2_1_fp_f/STS15073-ELOVL2-1-fp_S169_L001_R1_001.fasta
172	172	8
10	9	174
91	92	91
182	181	182
/Users/depaolir/Desktop/FPFTA_200916/fasta/fp/ELOVL2_2_1_fp_f/STS15075-ELOVL2-1-fp_S183_L001_R1_001.fasta
752	646	637
209	319	326
13	9	11
961	965	963
/Users/depaolir/Desktop/FPFTA_200916/fasta/fp/ELOVL2_2_1_fp_f/STS15076-ELOVL2-1-fp_S165_L001_R1_001.fasta
1199	1387	1105
60	11	293
174	35	35
1259	1398	1398
/Users/depaolir/Desktop/FPFTA_200916/fasta/fp/ELOVL2_2_1_fp_f/STS15077-ELOVL2-1-fp_S170_L001_R1_001.fasta
2205	1866	731
433	770	492
23	25	1438
2638	2636	1223
/Users/depaolir/Desktop/FPFTA_200916/fasta/fp/ELOVL2_2_1_fp_f/STS15087-ELOVL2-1-fp_S174_L001_R1_001.fasta
27	607	36
628	49	619
8	7	8
655	656	655
/Users/depaolir/Desktop/FPFTA_200916/fasta/fp/ELOVL2_2_1_fp_f/STS15091-ELOVL2-1-fp_S166_L001_R1_001.fasta
1180	1361	976
54	103	488
236	6	6
1234	1464	1464
/Users/depaolir/Desktop/FPFTA_200916/fasta/fp/ELOVL2_2_1_fp_f/STS15099-ELOVL2-1-fp_S171_L001_R1_001.fasta
152	292	94
80	57	32
119	2	225
232	349	126
/Users/depaolir/Desktop/FPFTA_200916/fasta/fp/ELOVL2_2_1_fp_f/STS15103-ELOVL2-1-fp_S162_L001_R1_001.fasta
255	704	673
449	99	131
106	7	6
704	803	804
/Users/depaolir/Desktop/FPFTA_200916/fasta/fp/ELOVL2_2_1_fp_f/STS15106-ELOVL2-1-fp_S163_L001_R1_001.fasta
2302	1640	146
130	797	583
29	24	1732
2432	2437	729
/Users/depaolir/Desktop/FPFTA_200916/fasta/fp/ELOVL2_2_1_fp_f/STS15111-ELOVL2-1-fp_S172_L001_R1_001.fasta
3458	3797	1273
5	40	2567
399	25	22
3463	3837	3840
/Users/depaolir/Desktop/FPFTA_200916/fasta/fp/ELOVL2_2_1_fp_f/STS15116-ELOVL2-1-fp_S173_L001_R1_001.fasta
1598	1723	1034
172	47	735
14	14	15
1770	1770	1769
/Users/depaolir/Desktop/FPFTA_200916/fasta/fp/ELOVL2_2_1_fp_f/STS16005-ELOVL2-1-fp_S179_L001_R1_001.fasta
170	480	272
4	29	67
343	8	178
174	509	339
/Users/depaolir/Desktop/FPFTA_200916/fasta/fp/ELOVL2_2_1_fp_f/STS16006-ELOVL2-1-fp_S180_L001_R1_001.fasta
939	805	469
118	252	586
15	15	17
1057	1057	1055

## Sheet: ELOVL2_2
UID	Age	CpG42	CpG54	CpG61	CpG114	CpG116	CpG122	CpG125	CpG127	CpG144	Avg	Note
16005	0.123288	0.939933	0.85746	0.689031	0.911831	0.839871	0.740741	0.932714	0.940476	0.344294
16006	0.156164	-	-	-	-	-	-	-	-	-		Failed
14074	2	-	-	-	-	-	-	-	-	-		Failed
14016	4	-	-	-	-	-	-	-	-	-		<100 reads
14017	5	1	0.981402	0.961429	0.826087	0.831933	0.826667	0.0536913	0.0218855	0.0268007
15025	5	0.995509	0.987323	0.0493274	0.984477	1	0.97392	0.992647	0.0188679	0.0394737
15103	5	0.978541	0.974249	0.982759	0.976744	0.972093	0.962963	1	1	0.0325581
15046	6	-	-	-	-	-	-	-	-	-		Failed
15106	6	0.992629	0.862408	0.815725	0.974576	1	0.0113636	0.980226	0.943503	0.818697
14022	7	0.998667	0.944591	0.952064	-	-	-	-	-	-		<100 reads
14023	7	0.77512	0.757143	0.77619	0.827778	0.826816	0.561111	0.826816	-	-
15037	8	0.989485	0.984522	0.988914	0.991134	0.527584	0.991239	0.996203	0.986717	0.904127
15076	8	0.949569	0.91682	0.927563	0.963186	0.773674	0.525017	0.773913	0.487592	0.245968
15091	8	0.537271	0.668531	0.964739	0.976672	0.492212	0.517885	0.0171073	0.514062	0.968701
14005	11	-	-	-	0.981982	0.723982	0.951111	0.0405405	0.981982	0.280543
14035	11	0.987775	0.960976	0.87818	0.0915348	0.854286	0.0351617	0.914483	0.937634	0.0572656
14036	11	0.810619	0.814159	0.916814	0.800539	0.997319	0.868709	0.981132	0.967742	0.775401
14040	11	0.997963	0.113937	0.995914	0.175809	0.893895	0.998551	1	0.997085	0.979622
14064	11	0.993631	0.057508	0.0414013	0.982456	0.985915	0.954225	0.982456	0.0352113	0.964789
14099	12	0.745098	0.596154	0.490196	-	-	-	-	-	-		<100 reads HQ
15044	12	0.967907	0.942577	0.949034	0.942659	0.956799	0.44212	0.998262	0.991592	0.504657
15057	12	-	-	-	-	-	-	-	-	-		<50 reads
15065	12	0.97801	0.913542	0.935602	0.936244	0.916233	0.077187	0.932836	0.86185	0.0745234
15073	12	0.784435	0.0277264	0.131725	0.995888	0.985577	0.0183299	0.171144	0.953984	0.870192
15075	12	0.853448	0.858369	0.844828	0.95098	0.985366	0.731707	0.990244	0.990244	0.385366
15077	12	0.84053	0.120413	0.81588	0.370145	0.9883	0.343846	0.808689	0.994536	0.211102
15099	12	0.997881	0.987288	0.997877	0.788413	0.795918	0.121519	0.30303	0.987245	0.125
15111	12	0.977933	0.553887	0.421421	0.908374	0.981109	0.572205	0.995146	0.992063	0.369419
15116	12	0.960352	0.969298	0.942731	0.414773	0.931034	0.213483	0.977143	0.362069	0.127907
14011	13	0.981132	0.896226	0.896226	-	-	-	-	-	-
14030	13	0.93617	0.570423	0.957447	0.174757	0.161616	0.12381	0.176471	0.19802	0.0784314
14059	13	-	-	-	-	-	-	-	-	-		Failed
15024	14	0.207273	0.989091	0.207273	1	0.228	0.2	1	0.228	0.016
15087	14	0.590361	0.577491	0.58256	0.913402	0.906152	0.668394	0.929897	0.934307	0.596859
14006	15	0.846939	0.639456	0.170648	0.465116	0.464115	0	0.471963	0.483254	0.158654
14076	15	0.323636	0.389892	0.389091	0.425676	0.652893	0.637097	0.621622	0.652893	0.710744
15020	15	0.794175	0.743243	0.856311	0.869955	0.724605	0.479303	1	0.997738	0.242081
15026	15	0.471698	0.70405	0.381703	0.93007	0.943662	0.304196	0.835664	0.996466	0.366548
15013	16	0.487085	0.814338	0.820702	0.485714	0.654155	0.0369393	0.75969	0.994624	0.801075
15031	16	0.580645	0.48	0.612903	-	-	-	-	-	-
15039	16	0.662931	0.399312	0.847282	0.997104	0.994208	0.263208	0.656644	0.661479	0.16261
15047	16	0.366906	0.306452	0.215827	0.46798	0.463659	0.318296	0.475248	0.461153	0.291139
14050	18	-	-	-	-	-	-	-	-	-		<100 reads
15041	21	0.624454	0.619565	0.623094	0.652174	0.997409	0.963918	0.03125	0.992228	0.350649

## Sheet: ELOVL2_2_m
/Users/depaolir/Desktop/FPFTA_200916/fasta/fp/ELOVL2_2_2_fp_f/STS14005-ELOVL2-2-fp_S33_L001_R1_001.fasta
107	102	65
6	13	48
127	125	127
113	115	113
/Users/depaolir/Desktop/FPFTA_200916/fasta/fp/ELOVL2_2_2_fp_f/STS14006-ELOVL2-2-fp_S42_L001_R1_001.fasta
249	188	50
45	106	243
2	2	3
294	294	293
/Users/depaolir/Desktop/FPFTA_200916/fasta/fp/ELOVL2_2_2_fp_f/STS14011-ELOVL2-2-fp_S39_L001_R1_001.fasta
104	95	95
2	11	11
0	0	0
106	106	106
/Users/depaolir/Desktop/FPFTA_200916/fasta/fp/ELOVL2_2_2_fp_f/STS14016-ELOVL2-2-fp_S29_L001_R1_001.fasta
75	73	73
0	3	2
2	1	2
75	76	75
/Users/depaolir/Desktop/FPFTA_200916/fasta/fp/ELOVL2_2_2_fp_f/STS14017-ELOVL2-2-fp_S30_L001_R1_001.fasta
699	686	673
0	13	27
8	8	7
699	699	700
/Users/depaolir/Desktop/FPFTA_200916/fasta/fp/ELOVL2_2_2_fp_f/STS14022-ELOVL2-2-fp_S31_L001_R1_001.fasta
749	716	715
1	42	36
10	2	9
750	758	751
/Users/depaolir/Desktop/FPFTA_200916/fasta/fp/ELOVL2_2_2_fp_f/STS14023-ELOVL2-2-fp_S32_L001_R1_001.fasta
162	159	163
47	51	47
1	0	0
209	210	210
/Users/depaolir/Desktop/FPFTA_200916/fasta/fp/ELOVL2_2_2_fp_f/STS14030-ELOVL2-2-fp_S40_L001_R1_001.fasta
132	81	135
9	61	6
1	0	1
141	142	141
/Users/depaolir/Desktop/FPFTA_200916/fasta/fp/ELOVL2_2_2_fp_f/STS14035-ELOVL2-2-fp_S34_L001_R1_001.fasta
2020	1970	1795
25	80	249
11	6	12
2045	2050	2044
/Users/depaolir/Desktop/FPFTA_200916/fasta/fp/ELOVL2_2_2_fp_f/STS14036-ELOVL2-2-fp_S35_L001_R1_001.fasta
458	460	518
107	105	47
0	0	0
565	565	565
/Users/depaolir/Desktop/FPFTA_200916/fasta/fp/ELOVL2_2_2_fp_f/STS14040-ELOVL2-2-fp_S36_L001_R1_001.fasta
980	112	975
2	871	4
5	4	8
982	983	979
/Users/depaolir/Desktop/FPFTA_200916/fasta/fp/ELOVL2_2_2_fp_f/STS14050-ELOVL2-2-fp_S44_L001_R1_001.fasta
84	30	67
12	69	29
62	59	62
96	99	96
/Users/depaolir/Desktop/FPFTA_200916/fasta/fp/ELOVL2_2_2_fp_f/STS14059-ELOVL2-2-fp_S41_L001_R1_001.fasta
3	3	2
3	3	4
0	0	0
6	6	6
/Users/depaolir/Desktop/FPFTA_200916/fasta/fp/ELOVL2_2_2_fp_f/STS14064-ELOVL2-2-fp_S37_L001_R1_001.fasta
312	18	13
2	295	301
0	1	0
314	313	314
/Users/depaolir/Desktop/FPFTA_200916/fasta/fp/ELOVL2_2_2_fp_f/STS14074-ELOVL2-2-fp_S28_L001_R1_001.fasta
2	3	2
5	4	5
0	0	0
7	7	7
/Users/depaolir/Desktop/FPFTA_200916/fasta/fp/ELOVL2_2_2_fp_f/STS14076-ELOVL2-2-fp_S43_L001_R1_001.fasta
89	108	107
186	169	168
3	1	3
275	277	275
/Users/depaolir/Desktop/FPFTA_200916/fasta/fp/ELOVL2_2_2_fp_f/STS14099-ELOVL2-2-fp_S38_L001_R1_001.fasta
38	31	25
13	21	26
1	0	1
51	52	51
/Users/depaolir/Desktop/FPFTA_200916/fasta/fp/ELOVL2_2_2_fp_f/STS15013-ELOVL2-2-fp_S26_L001_R1_001.fasta
264	443	444
278	101	97
12	10	13
542	544	541
/Users/depaolir/Desktop/FPFTA_200916/fasta/fp/ELOVL2_2_2_fp_f/STS15020-ELOVL2-2-fp_S15_L001_R1_001.fasta
409	385	441
106	133	74
8	5	8
515	518	515
/Users/depaolir/Desktop/FPFTA_200916/fasta/fp/ELOVL2_2_2_fp_f/STS15024-ELOVL2-2-fp_S24_L001_R1_001.fasta
57	272	57
218	3	218
0	0	0
275	275	275
/Users/depaolir/Desktop/FPFTA_200916/fasta/fp/ELOVL2_2_2_fp_f/STS15025-ELOVL2-2-fp_S1_L001_R1_001.fasta
1330	1324	66
6	17	1272
39	34	37
1336	1341	1338
/Users/depaolir/Desktop/FPFTA_200916/fasta/fp/ELOVL2_2_2_fp_f/STS15026-ELOVL2-2-fp_S25_L001_R1_001.fasta
150	226	121
168	95	196
3	0	4
318	321	317
/Users/depaolir/Desktop/FPFTA_200916/fasta/fp/ELOVL2_2_2_fp_f/STS15031-ELOVL2-2-fp_S16_L001_R1_001.fasta
72	60	76
52	65	48
3	2	3
124	125	124
/Users/depaolir/Desktop/FPFTA_200916/fasta/fp/ELOVL2_2_2_fp_f/STS15037-ELOVL2-2-fp_S4_L001_R1_001.fasta
1788	1781	1784
19	28	20
11	9	14
1807	1809	1804
/Users/depaolir/Desktop/FPFTA_200916/fasta/fp/ELOVL2_2_2_fp_f/STS15039-ELOVL2-2-fp_S17_L001_R1_001.fasta
769	464	982
391	698	177
4	2	5
1160	1162	1159
/Users/depaolir/Desktop/FPFTA_200916/fasta/fp/ELOVL2_2_2_fp_f/STS15041-ELOVL2-2-fp_S27_L001_R1_001.fasta
286	285	286
172	175	173
6	4	5
458	460	459
/Users/depaolir/Desktop/FPFTA_200916/fasta/fp/ELOVL2_2_2_fp_f/STS15044-ELOVL2-2-fp_S7_L001_R1_001.fasta
4162	4038	4078
138	246	219
14	30	17
4300	4284	4297
/Users/depaolir/Desktop/FPFTA_200916/fasta/fp/ELOVL2_2_2_fp_f/STS15046-ELOVL2-2-fp_S21_L001_R1_001.fasta
1	1	0
0	0	1
0	0	0
1	1	1
/Users/depaolir/Desktop/FPFTA_200916/fasta/fp/ELOVL2_2_2_fp_f/STS15047-ELOVL2-2-fp_S18_L001_R1_001.fasta
204	171	120
352	387	436
6	4	6
556	558	556
/Users/depaolir/Desktop/FPFTA_200916/fasta/fp/ELOVL2_2_2_fp_f/STS15057-ELOVL2-2-fp_S22_L001_R1_001.fasta
45	45	45
0	0	0
1	1	1
45	45	45
/Users/depaolir/Desktop/FPFTA_200916/fasta/fp/ELOVL2_2_2_fp_f/STS15065-ELOVL2-2-fp_S8_L001_R1_001.fasta
1868	1754	1787
42	166	123
20	10	20
1910	1920	1910
/Users/depaolir/Desktop/FPFTA_200916/fasta/fp/ELOVL2_2_2_fp_f/STS15073-ELOVL2-2-fp_S9_L001_R1_001.fasta
1270	45	213
349	1578	1404
15	11	17
1619	1623	1617
/Users/depaolir/Desktop/FPFTA_200916/fasta/fp/ELOVL2_2_2_fp_f/STS15075-ELOVL2-2-fp_S23_L001_R1_001.fasta
198	200	196
34	33	36
1	0	1
232	233	232
/Users/depaolir/Desktop/FPFTA_200916/fasta/fp/ELOVL2_2_2_fp_f/STS15076-ELOVL2-2-fp_S5_L001_R1_001.fasta
1544	1499	1511
82	136	118
20	11	17
1626	1635	1629
/Users/depaolir/Desktop/FPFTA_200916/fasta/fp/ELOVL2_2_2_fp_f/STS15077-ELOVL2-2-fp_S10_L001_R1_001.fasta
1460	210	1418
277	1534	320
15	8	14
1737	1744	1738
/Users/depaolir/Desktop/FPFTA_200916/fasta/fp/ELOVL2_2_2_fp_f/STS15087-ELOVL2-2-fp_S14_L001_R1_001.fasta
637	626	628
442	458	450
57	52	58
1079	1084	1078
/Users/depaolir/Desktop/FPFTA_200916/fasta/fp/ELOVL2_2_2_fp_f/STS15091-ELOVL2-2-fp_S6_L001_R1_001.fasta
382	478	684
329	237	25
7	3	9
711	715	709
/Users/depaolir/Desktop/FPFTA_200916/fasta/fp/ELOVL2_2_2_fp_f/STS15099-ELOVL2-2-fp_S11_L001_R1_001.fasta
471	466	470
1	6	1
1	1	2
472	472	471
/Users/depaolir/Desktop/FPFTA_200916/fasta/fp/ELOVL2_2_2_fp_f/STS15103-ELOVL2-2-fp_S2_L001_R1_001.fasta
228	227	228
5	6	4
2	2	3
233	233	232
/Users/depaolir/Desktop/FPFTA_200916/fasta/fp/ELOVL2_2_2_fp_f/STS15106-ELOVL2-2-fp_S3_L001_R1_001.fasta
404	351	332
3	56	75
6	6	6
407	407	407
/Users/depaolir/Desktop/FPFTA_200916/fasta/fp/ELOVL2_2_2_fp_f/STS15111-ELOVL2-2-fp_S12_L001_R1_001.fasta
1817	1033	783
41	832	1075
14	7	14
1858	1865	1858
/Users/depaolir/Desktop/FPFTA_200916/fasta/fp/ELOVL2_2_2_fp_f/STS15116-ELOVL2-2-fp_S13_L001_R1_001.fasta
218	221	214
9	7	13
3	2	3
227	228	227
/Users/depaolir/Desktop/FPFTA_200916/fasta/fp/ELOVL2_2_2_fp_f/STS16005-ELOVL2-2-fp_S19_L001_R1_001.fasta
3380	3086	2475
216	513	1117
19	16	23
3596	3599	3592
/Users/depaolir/Desktop/FPFTA_200916/fasta/fp/ELOVL2_2_2_fp_f/STS16006-ELOVL2-2-fp_S20_L001_R1_001.fasta
10	6	4
8	16	14
5	1	5
18	22	18
/Users/depaolir/Desktop/FPFTA_200916/fasta/fp/ELOVL2_2_2_fp_f/STS14005-ELOVL2-2-fp_S33_L001_R1_001.fasta
218	160	214	9	218	62
4	61	11	213	4	159
18	19	15	18	18	19
222	221	225	222	222	221
/Users/depaolir/Desktop/FPFTA_200916/fasta/fp/ELOVL2_2_2_fp_f/STS14006-ELOVL2-2-fp_S42_L001_R1_001.fasta
100	97	0	101	101	33
115	112	208	113	108	175
81	87	88	82	87	88
215	209	208	214	209	208
/Users/depaolir/Desktop/FPFTA_200916/fasta/fp/ELOVL2_2_2_fp_f/STS14011-ELOVL2-2-fp_S39_L001_R1_001.fasta
81	81	71	81	54	53
0	0	10	0	27	27
25	25	25	25	25	26
81	81	81	81	81	80
/Users/depaolir/Desktop/FPFTA_200916/fasta/fp/ELOVL2_2_2_fp_f/STS14016-ELOVL2-2-fp_S29_L001_R1_001.fasta
14	37	1	15	14	2
39	16	52	39	39	51
24	24	24	23	24	24
53	53	53	54	53	53
/Users/depaolir/Desktop/FPFTA_200916/fasta/fp/ELOVL2_2_2_fp_f/STS14017-ELOVL2-2-fp_S30_L001_R1_001.fasta
494	495	496	32	13	16
104	100	104	564	581	581
109	112	107	111	113	110
598	595	600	596	594	597
/Users/depaolir/Desktop/FPFTA_200916/fasta/fp/ELOVL2_2_2_fp_f/STS14022-ELOVL2-2-fp_S31_L001_R1_001.fasta
68	69	649	1	72	10
13	12	65	86	9	73
679	679	46	673	679	677
81	81	714	87	81	83
/Users/depaolir/Desktop/FPFTA_200916/fasta/fp/ELOVL2_2_2_fp_f/STS14023-ELOVL2-2-fp_S32_L001_R1_001.fasta
149	148	101	148	2	1
31	31	79	31	0	2
30	31	30	31	208	207
180	179	180	179	2	3
/Users/depaolir/Desktop/FPFTA_200916/fasta/fp/ELOVL2_2_2_fp_f/STS14030-ELOVL2-2-fp_S40_L001_R1_001.fasta
18	16	13	18	20	8
85	83	92	84	81	94
39	43	37	40	41	40
103	99	105	102	101	102
/Users/depaolir/Desktop/FPFTA_200916/fasta/fp/ELOVL2_2_2_fp_f/STS14035-ELOVL2-2-fp_S34_L001_R1_001.fasta
133	1196	50	1326	1308	80
1320	204	1372	124	87	1317
603	656	634	606	661	659
1453	1400	1422	1450	1395	1397
/Users/depaolir/Desktop/FPFTA_200916/fasta/fp/ELOVL2_2_2_fp_f/STS14036-ELOVL2-2-fp_S35_L001_R1_001.fasta
297	372	397	364	360	290
74	1	60	7	12	84
194	192	108	194	193	191
371	373	457	371	372	374
/Users/depaolir/Desktop/FPFTA_200916/fasta/fp/ELOVL2_2_2_fp_f/STS14040-ELOVL2-2-fp_S36_L001_R1_001.fasta
125	615	689	712	684	673
586	73	1	0	2	14
276	299	297	275	301	300
711	688	690	712	686	687
/Users/depaolir/Desktop/FPFTA_200916/fasta/fp/ELOVL2_2_2_fp_f/STS14050-ELOVL2-2-fp_S44_L001_R1_001.fasta
12	95	91	96	104	46
9	16	23	19	9	65
137	47	44	43	45	47
21	111	114	115	113	111
/Users/depaolir/Desktop/FPFTA_200916/fasta/fp/ELOVL2_2_2_fp_f/STS14059-ELOVL2-2-fp_S41_L001_R1_001.fasta
2	3	2	4	4	0
2	1	2	0	0	4
2	2	2	2	2	2
4	4	4	4	4	4
/Users/depaolir/Desktop/FPFTA_200916/fasta/fp/ELOVL2_2_2_fp_f/STS14064-ELOVL2-2-fp_S37_L001_R1_001.fasta
280	280	271	280	10	274
5	4	13	5	274	10
29	30	30	29	30	30
285	284	284	285	284	284
/Users/depaolir/Desktop/FPFTA_200916/fasta/fp/ELOVL2_2_2_fp_f/STS14074-ELOVL2-2-fp_S28_L001_R1_001.fasta
2	2	2	2	2	0
4	4	4	0	4	6
1	1	1	5	1	1
6	6	6	2	6	6
/Users/depaolir/Desktop/FPFTA_200916/fasta/fp/ELOVL2_2_2_fp_f/STS14076-ELOVL2-2-fp_S43_L001_R1_001.fasta
63	79	79	92	79	86
85	42	45	56	42	35
130	157	154	130	157	157
148	121	124	148	121	121
/Users/depaolir/Desktop/FPFTA_200916/fasta/fp/ELOVL2_2_2_fp_f/STS14099-ELOVL2-2-fp_S38_L001_R1_001.fasta
7	6	3	17	17	6
28	29	32	19	14	25
17	17	17	16	21	21
35	35	35	36	31	31
/Users/depaolir/Desktop/FPFTA_200916/fasta/fp/ELOVL2_2_2_fp_f/STS15013-ELOVL2-2-fp_S26_L001_R1_001.fasta
187	244	14	294	370	298
198	129	365	93	2	74
169	181	175	167	182	182
385	373	379	387	372	372
/Users/depaolir/Desktop/FPFTA_200916/fasta/fp/ELOVL2_2_2_fp_f/STS15020-ELOVL2-2-fp_S15_L001_R1_001.fasta
388	321	220	446	441	107
58	122	239	0	1	335
77	80	64	77	81	81
446	443	459	446	442	442
/Users/depaolir/Desktop/FPFTA_200916/fasta/fp/ELOVL2_2_2_fp_f/STS15024-ELOVL2-2-fp_S24_L001_R1_001.fasta
250	57	51	250	57	4
0	193	204	0	193	246
25	25	20	25	25	25
250	250	255	250	250	250
/Users/depaolir/Desktop/FPFTA_200916/fasta/fp/ELOVL2_2_2_fp_f/STS15025-ELOVL2-2-fp_S1_L001_R1_001.fasta
1205	1217	1195	1215	23	48
19	0	32	9	1196	1168
151	158	148	151	156	159
1224	1217	1227	1224	1219	1216
/Users/depaolir/Desktop/FPFTA_200916/fasta/fp/ELOVL2_2_2_fp_f/STS15026-ELOVL2-2-fp_S25_L001_R1_001.fasta
266	268	87	239	282	103
20	16	199	47	1	178
35	37	35	35	38	40
286	284	286	286	283	281
/Users/depaolir/Desktop/FPFTA_200916/fasta/fp/ELOVL2_2_2_fp_f/STS15031-ELOVL2-2-fp_S16_L001_R1_001.fasta
102	102	70	52	15	8
6	5	37	56	34	41
19	20	20	19	78	78
108	107	107	108	49	49
/Users/depaolir/Desktop/FPFTA_200916/fasta/fp/ELOVL2_2_2_fp_f/STS15037-ELOVL2-2-fp_S4_L001_R1_001.fasta
1565	832	1584	1574	1560	1424
14	745	14	6	21	151
239	241	220	238	237	243
1579	1577	1598	1580	1581	1575
/Users/depaolir/Desktop/FPFTA_200916/fasta/fp/ELOVL2_2_2_fp_f/STS15039-ELOVL2-2-fp_S17_L001_R1_001.fasta
1033	1030	274	677	680	167
3	6	767	354	348	860
128	128	123	133	136	137
1036	1036	1041	1031	1028	1027
/Users/depaolir/Desktop/FPFTA_200916/fasta/fp/ELOVL2_2_2_fp_f/STS15041-ELOVL2-2-fp_S27_L001_R1_001.fasta
255	385	374	8	383	135
136	1	14	248	3	250
73	78	76	208	78	79
391	386	388	256	386	385
/Users/depaolir/Desktop/FPFTA_200916/fasta/fp/ELOVL2_2_2_fp_f/STS15044-ELOVL2-2-fp_S7_L001_R1_001.fasta
3255	3300	1543	3446	3420	1734
198	149	1947	6	29	1702
861	865	824	862	865	878
3453	3449	3490	3452	3449	3436
/Users/depaolir/Desktop/FPFTA_200916/fasta/fp/ELOVL2_2_2_fp_f/STS15046-ELOVL2-2-fp_S21_L001_R1_001.fasta
1	1	1	1	1	0
0	0	0	0	0	1
0	0	0	0	0	0
1	1	1	1	1	1
/Users/depaolir/Desktop/FPFTA_200916/fasta/fp/ELOVL2_2_2_fp_f/STS15047-ELOVL2-2-fp_S18_L001_R1_001.fasta
190	185	127	192	184	115
216	214	272	212	215	280
156	163	163	158	163	167
406	399	399	404	399	395
/Users/depaolir/Desktop/FPFTA_200916/fasta/fp/ELOVL2_2_2_fp_f/STS15057-ELOVL2-2-fp_S22_L001_R1_001.fasta
40	35	41	41	40	37
1	5	0	0	0	4
5	6	5	5	6	5
41	40	41	41	40	41
/Users/depaolir/Desktop/FPFTA_200916/fasta/fp/ELOVL2_2_2_fp_f/STS15065-ELOVL2-2-fp_S8_L001_R1_001.fasta
1630	1586	135	1625	1491	129
111	145	1614	117	239	1602
189	199	181	188	200	199
1741	1731	1749	1742	1730	1731
/Users/depaolir/Desktop/FPFTA_200916/fasta/fp/ELOVL2_2_2_fp_f/STS15073-ELOVL2-2-fp_S9_L001_R1_001.fasta
1453	1435	27	223	1389	1267
6	21	1446	1080	67	189
175	178	161	331	178	178
1459	1456	1473	1303	1456	1456
/Users/depaolir/Desktop/FPFTA_200916/fasta/fp/ELOVL2_2_2_fp_f/STS15075-ELOVL2-2-fp_S23_L001_R1_001.fasta
194	202	150	203	203	79
10	3	55	2	2	126
29	28	28	28	28	28
204	205	205	205	205	205
/Users/depaolir/Desktop/FPFTA_200916/fasta/fp/ELOVL2_2_2_fp_f/STS15076-ELOVL2-2-fp_S5_L001_R1_001.fasta
1439	1152	787	1157	727	366
55	337	712	338	764	1122
152	157	147	151	155	158
1494	1489	1499	1495	1491	1488
/Users/depaolir/Desktop/FPFTA_200916/fasta/fp/ELOVL2_2_2_fp_f/STS15077-ELOVL2-2-fp_S10_L001_R1_001.fasta
486	1267	447	1061	1274	270
827	15	853	251	7	1009
439	470	452	440	471	473
1313	1282	1300	1312	1281	1279
/Users/depaolir/Desktop/FPFTA_200916/fasta/fp/ELOVL2_2_2_fp_f/STS15087-ELOVL2-2-fp_S14_L001_R1_001.fasta
886	869	645	902	896	570
84	90	320	68	63	385
166	177	171	166	177	181
970	959	965	970	959	955
/Users/depaolir/Desktop/FPFTA_200916/fasta/fp/ELOVL2_2_2_fp_f/STS15091-ELOVL2-2-fp_S6_L001_R1_001.fasta
628	316	333	11	329	619
15	326	310	632	311	20
75	76	75	75	78	79
643	642	643	643	640	639
/Users/depaolir/Desktop/FPFTA_200916/fasta/fp/ELOVL2_2_2_fp_f/STS15099-ELOVL2-2-fp_S11_L001_R1_001.fasta
313	312	48	120	387	49
84	80	347	276	5	343
76	81	78	77	81	81
397	392	395	396	392	392
/Users/depaolir/Desktop/FPFTA_200916/fasta/fp/ELOVL2_2_2_fp_f/STS15103-ELOVL2-2-fp_S2_L001_R1_001.fasta
210	209	208	215	215	7
5	6	8	0	0	208
20	20	19	20	20	20
215	215	216	215	215	215
/Users/depaolir/Desktop/FPFTA_200916/fasta/fp/ELOVL2_2_2_fp_f/STS15106-ELOVL2-2-fp_S3_L001_R1_001.fasta
345	354	4	347	334	289
9	0	348	7	20	64
59	59	61	59	59	60
354	354	352	354	354	353
/Users/depaolir/Desktop/FPFTA_200916/fasta/fp/ELOVL2_2_2_fp_f/STS15111-ELOVL2-2-fp_S12_L001_R1_001.fasta
1497	1610	947	1640	1625	604
151	31	708	8	13	1031
224	231	217	224	234	237
1648	1641	1655	1648	1638	1635
/Users/depaolir/Desktop/FPFTA_200916/fasta/fp/ELOVL2_2_2_fp_f/STS15116-ELOVL2-2-fp_S13_L001_R1_001.fasta
73	162	38	171	63	22
103	12	140	4	111	150
54	56	52	55	56	58
176	174	178	175	174	172
/Users/depaolir/Desktop/FPFTA_200916/fasta/fp/ELOVL2_2_2_fp_f/STS16005-ELOVL2-2-fp_S19_L001_R1_001.fasta
2844	2612	2360	2911	2923	1068
275	498	826	210	185	2034
496	505	429	494	507	513
3119	3110	3186	3121	3108	3102
/Users/depaolir/Desktop/FPFTA_200916/fasta/fp/ELOVL2_2_2_fp_f/STS16006-ELOVL2-2-fp_S20_L001_R1_001.fasta
9	7	7	9	13	7
5	7	7	9	0	7
9	9	9	5	10	9
14	14	14	18	13	14

## Sheet: MYOD1
UID	Age	CpG27	CpG30	CpG34	CpG37	CpG61	CpG64	CpG67	CpGU1	CpGU2		Note
16005	0.123288	0.86793	0.957666	0.980311	0.997649	0.998983	0.9869	0.993439	0.998343	0.999559
16006	0.156164	0.741497	0.995141	0.999029	0.999028	0.998077	1	0.999041	0.999013	1
14074	2	0.982639	0.998267	0.447917	0.987868	0.998299	1	0.991497	1	1
14016	4	0.99346	0.19881	0.997024	0.998213	0.999413	0.999412	0.985948	0.995775	1
14017	5	0.997312	0.973118	1	0.997312	1	0.994695	1	1	0.997297
15025	5	0.990709	0.187199	0.999328	0.999216	0.993226	0.994115	0.99646	0.998291	0.999552
15103	5	0.996587	0.697952	0.998288	0.998296	0.998311	0.983108	0.986555	1	1
15046	6											<50 reads
15106	6	0.998967	0.988636	1	0.998966	1	0.998973	0.99285	0.997888	1
14022	7	0.998172	0.975275	1	1	0.999101	0.988299	1	0.995345	1
14023	7	0.985632	0.988506	0.908046	1	0.903134	0.994302	1	1	1
15037	8	1	0.956298	1	0.997436	1	1	0.867684	0.997347	0.997396
15076	8	0.990769	0.989992	0.98847	0.995385	0.999235	0.993125	0.999237	0.996072	1
15091	8	0.999166	0.919099	0.975773	0.998331	1	0.972569	0.998343	1	1
14005	11	0.997041	0.83432	1	1	1	1	1	0.996988	1
14035	11	1	0.675475	0.999309	0.999827	0.999485	0.976317	0.987399	0.997179	0.999826
14036	11	0.994774	0.991437	0.998574	0.998098	1	0.903027	0.99953	0.999511	0.999045
14040	11	0.996621	0.338223	0.989182	0.997972	0.992363	0.999332	0.999144	0.997239	0.999613
14064	11	0.991071	0.996425	1	0.986595	1	1	0.993833	0.996347	1
14099	12	0.985915	0.954496	0.997835	0.998918	0.95508	0.997861	0.96905	0.997765	1
15044	12	0.982107	0.952191	1	0.999002	0.997996	0.984	0.99803	0.997959	1
15057	12	0.788679	0.958647	1	1	1	0.996269	1	1	1
15065	12	0.999047	0.790753	0.906406	0.999046	0.998583	0.999054	0.998588	0.99758	0.999522
15073	12	0.986726	0.986735	0.988209	1	1	0.997799	0.961877	0.999238	1
15075	12	0.425325	0.977273	1	0.982114	0.996779	0.938808	0.977456	1	1
15077	12	0.988565	0.977657	0.99896	0.99974	0.999484	0.999484	1	0.99841	0.999739
15099	12	0.487113	0.99828	0.969046	0.99828	1	0.998304	0.999154	0.997357	0.999139
15111	12	0.984784	0.963561	0.996082	0.999423	0.995203	0.973858	0.999431	0.998113	0.999769
15116	12	0.995276	0.895574	0.992912	0.996989	0.999787	0.981845	0.998726	0.997565	1
14011	13	0.999223	0.94561	0.993769	0.99922	1	0.99923	0.999233	0.995994	0.999216
14030	13	0.987484	0.993742	1	0.998747	1	0.998759	1	0.997429	1
14059	13
15024	14	0.962766	1	1	0.997333	0.994709	1	1	0.997214	1
15087	14	0.316611	0.998327	0.565848	0.996654	0.998892	0.999446	0.996689	0.999426	0.999441
14006	15	0.998474	0.997559	0.998473	0.999389	0.999396	0.957691	1	0.99876	0.999694
14076	15	0.978116	0.953853	0.999524	0.999047	0.999525	0.999051	0.999531	0.997582	1
15020	15	0.991914	0.997308	0.931313	0.971063	0.99867	0.999335	0.994028	0.998626	0.997983
15026	15	0.996195	0.979468	1	0.997717	1	1	0.992498	0.998421	0.99846
15013	16	0.973409	0.959913	0.998691	1	0.998704	0.999568	0.99957	0.997307	0.999127
15031	16	0.934426	0.966044	1	0.998303	0.990455	0.999438	0.99832	0.999418	1
15039	16	0.627273	0.995455	1	1	1	1	0.986425	0.990566	1
15047	16	0.998145	0.998674	0.999204	1	0.999211	0.998684	0.864101	0.997269	1
14050	18	0.999288	0.999287	0.813837	0.960057	1	0.998597	0.999302	0.997106	0.998586
15041	21	1	0.9801	0.985075	1	1	0.946078	1	1	1
		-0.0554319	0.299605	0.109511	-0.173193	0.105451	-0.112523	-0.0326788	-0.163216	-0.0385756

## Sheet: MYOD1_m
/Users/depaolir/Desktop/FPFTA_200916/fasta/fp/MYOD1_fp_f/STS14005-MYOD1-fp_S113_L001_R1_001.fasta
337	282	338	338
1	56	0	0
7	7	7	7
338	338	338	338
/Users/depaolir/Desktop/FPFTA_200916/fasta/fp/MYOD1_fp_f/STS14006-MYOD1-fp_S122_L001_R1_001.fasta
3272	3270	3270	3274
5	8	5	2
49	48	51	50
3277	3278	3275	3276
/Users/depaolir/Desktop/FPFTA_200916/fasta/fp/MYOD1_fp_f/STS14011-MYOD1-fp_S119_L001_R1_001.fasta
1286	1217	1276	1281
1	70	8	1
18	18	21	23
1287	1287	1284	1282
/Users/depaolir/Desktop/FPFTA_200916/fasta/fp/MYOD1_fp_f/STS14016-MYOD1-fp_S109_L001_R1_001.fasta
1671	334	1675	1676
11	1346	5	3
32	34	34	35
1682	1680	1680	1679
/Users/depaolir/Desktop/FPFTA_200916/fasta/fp/MYOD1_fp_f/STS14017-MYOD1-fp_S110_L001_R1_001.fasta
371	362	372	371
1	10	0	1
12	12	12	12
372	372	372	372
/Users/depaolir/Desktop/FPFTA_200916/fasta/fp/MYOD1_fp_f/STS14022-MYOD1-fp_S111_L001_R1_001.fasta
1092	1065	1092	1090
2	27	0	0
22	24	24	26
1094	1092	1092	1090
/Users/depaolir/Desktop/FPFTA_200916/fasta/fp/MYOD1_fp_f/STS14023-MYOD1-fp_S112_L001_R1_001.fasta
343	344	316	348
5	4	32	0
8	8	8	8
348	348	348	348
/Users/depaolir/Desktop/FPFTA_200916/fasta/fp/MYOD1_fp_f/STS14030-MYOD1-fp_S120_L001_R1_001.fasta
789	794	798	797
10	5	0	1
11	11	12	12
799	799	798	798
/Users/depaolir/Desktop/FPFTA_200916/fasta/fp/MYOD1_fp_f/STS14035-MYOD1-fp_S114_L001_R1_001.fasta
5786	3911	5784	5786
0	1879	4	1
69	65	67	68
5786	5790	5788	5787
/Users/depaolir/Desktop/FPFTA_200916/fasta/fp/MYOD1_fp_f/STS14036-MYOD1-fp_S115_L001_R1_001.fasta
2094	2084	2101	2099
11	18	3	4
25	28	26	27
2105	2102	2104	2103
/Users/depaolir/Desktop/FPFTA_200916/fasta/fp/MYOD1_fp_f/STS14040-MYOD1-fp_S116_L001_R1_001.fasta
10322	3505	10241	10334
35	6858	112	21
167	161	171	169
10357	10363	10353	10355
/Users/depaolir/Desktop/FPFTA_200916/fasta/fp/MYOD1_fp_f/STS14050-MYOD1-fp_S124_L001_R1_001.fasta
1403	1401	1141	1346
1	1	261	56
31	33	33	33
1404	1402	1402	1402
/Users/depaolir/Desktop/FPFTA_200916/fasta/fp/MYOD1_fp_f/STS14059-MYOD1-fp_S121_L001_R1_001.fasta
45	166	168	167
123	1	0	0
1	2	1	2
168	167	168	167
/Users/depaolir/Desktop/FPFTA_200916/fasta/fp/MYOD1_fp_f/STS14064-MYOD1-fp_S117_L001_R1_001.fasta
1110	1115	1120	1104
10	4	0	15
18	19	18	19
1120	1119	1120	1119
/Users/depaolir/Desktop/FPFTA_200916/fasta/fp/MYOD1_fp_f/STS14074-MYOD1-fp_S108_L001_R1_001.fasta
566	576	258	570
10	1	318	7
17	16	17	16
576	577	576	577
/Users/depaolir/Desktop/FPFTA_200916/fasta/fp/MYOD1_fp_f/STS14076-MYOD1-fp_S123_L001_R1_001.fasta
2056	2005	2098	2096
46	97	1	2
31	31	34	35
2102	2102	2099	2098
/Users/depaolir/Desktop/FPFTA_200916/fasta/fp/MYOD1_fp_f/STS14099-MYOD1-fp_S118_L001_R1_001.fasta
910	881	922	923
13	42	2	1
16	16	15	15
923	923	924	924
/Users/depaolir/Desktop/FPFTA_200916/fasta/fp/MYOD1_fp_f/STS15013-MYOD1-fp_S106_L001_R1_001.fasta
2233	2203	2289	2295
61	92	3	0
37	36	39	36
2294	2295	2292	2295
/Users/depaolir/Desktop/FPFTA_200916/fasta/fp/MYOD1_fp_f/STS15020-MYOD1-fp_S95_L001_R1_001.fasta
1472	1482	1383	1443
12	4	102	43
31	29	30	29
1484	1486	1485	1486
/Users/depaolir/Desktop/FPFTA_200916/fasta/fp/MYOD1_fp_f/STS15024-MYOD1-fp_S104_L001_R1_001.fasta
362	376	376	374
14	0	0	1
3	3	3	4
376	376	376	375
/Users/depaolir/Desktop/FPFTA_200916/fasta/fp/MYOD1_fp_f/STS15025-MYOD1-fp_S81_L001_R1_001.fasta
8850	1673	8929	8926
83	7264	6	7
126	122	124	126
8933	8937	8935	8933
/Users/depaolir/Desktop/FPFTA_200916/fasta/fp/MYOD1_fp_f/STS15026-MYOD1-fp_S105_L001_R1_001.fasta
1309	1288	1315	1311
5	27	0	3
22	21	21	22
1314	1315	1315	1314
/Users/depaolir/Desktop/FPFTA_200916/fasta/fp/MYOD1_fp_f/STS15031-MYOD1-fp_S96_L001_R1_001.fasta
1653	1707	1769	1765
116	60	0	3
21	23	21	22
1769	1767	1769	1768
/Users/depaolir/Desktop/FPFTA_200916/fasta/fp/MYOD1_fp_f/STS15037-MYOD1-fp_S84_L001_R1_001.fasta
388	372	389	389
0	17	0	1
10	9	9	8
388	389	389	390
/Users/depaolir/Desktop/FPFTA_200916/fasta/fp/MYOD1_fp_f/STS15039-MYOD1-fp_S97_L001_R1_001.fasta
138	219	219	220
82	1	0	0
1	1	2	1
220	220	219	220
/Users/depaolir/Desktop/FPFTA_200916/fasta/fp/MYOD1_fp_f/STS15041-MYOD1-fp_S107_L001_R1_001.fasta
201	197	198	201
0	4	3	0
7	7	7	7
201	201	201	201
/Users/depaolir/Desktop/FPFTA_200916/fasta/fp/MYOD1_fp_f/STS15044-MYOD1-fp_S87_L001_R1_001.fasta
988	956	1004	1001
18	48	0	1
17	19	19	21
1006	1004	1004	1002
/Users/depaolir/Desktop/FPFTA_200916/fasta/fp/MYOD1_fp_f/STS15046-MYOD1-fp_S101_L001_R1_001.fasta
36	30	36	35
0	6	0	0
1	1	1	2
36	36	36	35
/Users/depaolir/Desktop/FPFTA_200916/fasta/fp/MYOD1_fp_f/STS15047-MYOD1-fp_S98_L001_R1_001.fasta
3766	3767	3768	3770
7	5	3	0
56	57	58	59
3773	3772	3771	3770
/Users/depaolir/Desktop/FPFTA_200916/fasta/fp/MYOD1_fp_f/STS15057-MYOD1-fp_S102_L001_R1_001.fasta
209	255	265	264
56	11	0	0
3	2	3	4
265	266	265	264
/Users/depaolir/Desktop/FPFTA_200916/fasta/fp/MYOD1_fp_f/STS15065-MYOD1-fp_S88_L001_R1_001.fasta
4195	3318	3806	4187
4	878	393	4
60	63	60	68
4199	4196	4199	4191
/Users/depaolir/Desktop/FPFTA_200916/fasta/fp/MYOD1_fp_f/STS15073-MYOD1-fp_S89_L001_R1_001.fasta
1338	1339	1341	1357
18	18	16	0
17	16	16	16
1356	1357	1357	1357
/Users/depaolir/Desktop/FPFTA_200916/fasta/fp/MYOD1_fp_f/STS15075-MYOD1-fp_S103_L001_R1_001.fasta
262	602	615	604
354	14	0	11
6	6	7	7
616	616	615	615
/Users/depaolir/Desktop/FPFTA_200916/fasta/fp/MYOD1_fp_f/STS15076-MYOD1-fp_S85_L001_R1_001.fasta
1288	1286	1286	1294
12	13	15	6
16	17	15	16
1300	1299	1301	1300
/Users/depaolir/Desktop/FPFTA_200916/fasta/fp/MYOD1_fp_f/STS15077-MYOD1-fp_S90_L001_R1_001.fasta
3804	3763	3842	3844
44	86	4	1
56	55	58	59
3848	3849	3846	3845
/Users/depaolir/Desktop/FPFTA_200916/fasta/fp/MYOD1_fp_f/STS15087-MYOD1-fp_S94_L001_R1_001.fasta
568	1790	1014	1787
1226	3	778	6
24	25	26	25
1794	1793	1792	1793
/Users/depaolir/Desktop/FPFTA_200916/fasta/fp/MYOD1_fp_f/STS15091-MYOD1-fp_S86_L001_R1_001.fasta
1198	1102	1168	1196
1	97	29	2
10	10	12	11
1199	1199	1197	1198
/Users/depaolir/Desktop/FPFTA_200916/fasta/fp/MYOD1_fp_f/STS15099-MYOD1-fp_S91_L001_R1_001.fasta
567	1161	1127	1161
597	2	36	2
28	29	29	29
1164	1163	1163	1163
/Users/depaolir/Desktop/FPFTA_200916/fasta/fp/MYOD1_fp_f/STS15103-MYOD1-fp_S82_L001_R1_001.fasta
584	409	583	586
2	177	1	1
11	11	13	10
586	586	584	587
/Users/depaolir/Desktop/FPFTA_200916/fasta/fp/MYOD1_fp_f/STS15106-MYOD1-fp_S83_L001_R1_001.fasta
967	957	966	966
1	11	0	1
15	15	17	16
968	968	966	967
/Users/depaolir/Desktop/FPFTA_200916/fasta/fp/MYOD1_fp_f/STS15111-MYOD1-fp_S92_L001_R1_001.fasta
8543	8356	8643	8665
132	316	34	5
123	126	121	128
8675	8672	8677	8670
/Users/depaolir/Desktop/FPFTA_200916/fasta/fp/MYOD1_fp_f/STS15116-MYOD1-fp_S93_L001_R1_001.fasta
4635	4168	4623	4635
22	486	33	14
61	64	62	69
4657	4654	4656	4649
/Users/depaolir/Desktop/FPFTA_200916/fasta/fp/MYOD1_fp_f/STS16005-MYOD1-fp_S99_L001_R1_001.fasta
5908	6515	6672	6789
899	288	134	16
105	109	106	107
6807	6803	6806	6805
/Users/depaolir/Desktop/FPFTA_200916/fasta/fp/MYOD1_fp_f/STS16006-MYOD1-fp_S100_L001_R1_001.fasta
763	1024	1029	1028
266	5	1	1
20	20	19	20
1029	1029	1030	1029
/Users/depaolir/Desktop/FPFTA_200916/fasta/fp/MYOD1_fp_f/STS14005-MYOD1-fp_S113_L001_R1_001.fasta
341	340	343
0	0	0
4	5	2
341	340	343
/Users/depaolir/Desktop/FPFTA_200916/fasta/fp/MYOD1_fp_f/STS14006-MYOD1-fp_S122_L001_R1_001.fasta
3308	3169	3318
2	140	0
16	17	8
3310	3309	3318
/Users/depaolir/Desktop/FPFTA_200916/fasta/fp/MYOD1_fp_f/STS14011-MYOD1-fp_S119_L001_R1_001.fasta
1299	1298	1303
0	1	1
6	6	1
1299	1299	1304
/Users/depaolir/Desktop/FPFTA_200916/fasta/fp/MYOD1_fp_f/STS14016-MYOD1-fp_S109_L001_R1_001.fasta
1703	1700	1684
1	1	24
10	13	6
1704	1701	1708
/Users/depaolir/Desktop/FPFTA_200916/fasta/fp/MYOD1_fp_f/STS14017-MYOD1-fp_S110_L001_R1_001.fasta
378	375	378
0	2	0
6	7	6
378	377	378
/Users/depaolir/Desktop/FPFTA_200916/fasta/fp/MYOD1_fp_f/STS14022-MYOD1-fp_S111_L001_R1_001.fasta
1111	1098	1112
1	13	0
4	5	4
1112	1111	1112
/Users/depaolir/Desktop/FPFTA_200916/fasta/fp/MYOD1_fp_f/STS14023-MYOD1-fp_S112_L001_R1_001.fasta
317	349	349
34	2	0
5	5	7
351	351	349
/Users/depaolir/Desktop/FPFTA_200916/fasta/fp/MYOD1_fp_f/STS14030-MYOD1-fp_S120_L001_R1_001.fasta
806	805	807
0	1	0
4	4	3
806	806	807
/Users/depaolir/Desktop/FPFTA_200916/fasta/fp/MYOD1_fp_f/STS14035-MYOD1-fp_S114_L001_R1_001.fasta
5817	5689	5720
3	138	73
35	28	62
5820	5827	5793
/Users/depaolir/Desktop/FPFTA_200916/fasta/fp/MYOD1_fp_f/STS14036-MYOD1-fp_S115_L001_R1_001.fasta
2120	1909	2127
0	205	1
10	16	2
2120	2114	2128
/Users/depaolir/Desktop/FPFTA_200916/fasta/fp/MYOD1_fp_f/STS14040-MYOD1-fp_S116_L001_R1_001.fasta
10395	10475	10507
80	7	9
49	42	8
10475	10482	10516
/Users/depaolir/Desktop/FPFTA_200916/fasta/fp/MYOD1_fp_f/STS14050-MYOD1-fp_S124_L001_R1_001.fasta
1426	1424	1432
0	2	1
9	9	2
1426	1426	1433
/Users/depaolir/Desktop/FPFTA_200916/fasta/fp/MYOD1_fp_f/STS14059-MYOD1-fp_S121_L001_R1_001.fasta
167	164	169
1	4	0
1	1	0
168	168	169
/Users/depaolir/Desktop/FPFTA_200916/fasta/fp/MYOD1_fp_f/STS14064-MYOD1-fp_S117_L001_R1_001.fasta
1130	1129	1128
0	0	7
8	9	3
1130	1129	1135
/Users/depaolir/Desktop/FPFTA_200916/fasta/fp/MYOD1_fp_f/STS14074-MYOD1-fp_S108_L001_R1_001.fasta
587	587	583
1	0	5
5	6	5
588	587	588
/Users/depaolir/Desktop/FPFTA_200916/fasta/fp/MYOD1_fp_f/STS14076-MYOD1-fp_S123_L001_R1_001.fasta
2105	2106	2130
1	2	1
27	25	2
2106	2108	2131
/Users/depaolir/Desktop/FPFTA_200916/fasta/fp/MYOD1_fp_f/STS14099-MYOD1-fp_S118_L001_R1_001.fasta
893	933	908
42	2	29
4	4	2
935	935	937
/Users/depaolir/Desktop/FPFTA_200916/fasta/fp/MYOD1_fp_f/STS15013-MYOD1-fp_S106_L001_R1_001.fasta
2312	2314	2324
3	1	1
16	16	6
2315	2315	2325
/Users/depaolir/Desktop/FPFTA_200916/fasta/fp/MYOD1_fp_f/STS15020-MYOD1-fp_S95_L001_R1_001.fasta
1502	1503	1498
2	1	9
11	11	8
1504	1504	1507
/Users/depaolir/Desktop/FPFTA_200916/fasta/fp/MYOD1_fp_f/STS15024-MYOD1-fp_S104_L001_R1_001.fasta
376	378	378
2	0	0
1	1	1
378	378	378
/Users/depaolir/Desktop/FPFTA_200916/fasta/fp/MYOD1_fp_f/STS15025-MYOD1-fp_S81_L001_R1_001.fasta
8944	8953	9008
61	53	32
54	53	19
9005	9006	9040
/Users/depaolir/Desktop/FPFTA_200916/fasta/fp/MYOD1_fp_f/STS15026-MYOD1-fp_S105_L001_R1_001.fasta
1334	1335	1323
0	0	10
2	1	3
1334	1335	1333
/Users/depaolir/Desktop/FPFTA_200916/fasta/fp/MYOD1_fp_f/STS15031-MYOD1-fp_S96_L001_R1_001.fasta
1764	1778	1783
17	1	3
9	11	4
1781	1779	1786
/Users/depaolir/Desktop/FPFTA_200916/fasta/fp/MYOD1_fp_f/STS15037-MYOD1-fp_S84_L001_R1_001.fasta
391	390	341
0	0	52
7	8	5
391	390	393
/Users/depaolir/Desktop/FPFTA_200916/fasta/fp/MYOD1_fp_f/STS15039-MYOD1-fp_S97_L001_R1_001.fasta
220	220	218
0	0	3
1	1	0
220	220	221
/Users/depaolir/Desktop/FPFTA_200916/fasta/fp/MYOD1_fp_f/STS15041-MYOD1-fp_S107_L001_R1_001.fasta
207	193	206
0	11	0
1	4	2
207	204	206
/Users/depaolir/Desktop/FPFTA_200916/fasta/fp/MYOD1_fp_f/STS15044-MYOD1-fp_S87_L001_R1_001.fasta
996	984	1013
2	16	2
25	23	8
998	1000	1015
/Users/depaolir/Desktop/FPFTA_200916/fasta/fp/MYOD1_fp_f/STS15046-MYOD1-fp_S101_L001_R1_001.fasta
36	35	36
0	0	0
1	2	1
36	35	36
/Users/depaolir/Desktop/FPFTA_200916/fasta/fp/MYOD1_fp_f/STS15047-MYOD1-fp_S98_L001_R1_001.fasta
3800	3795	3300
3	5	519
26	29	10
3803	3800	3819
/Users/depaolir/Desktop/FPFTA_200916/fasta/fp/MYOD1_fp_f/STS15057-MYOD1-fp_S102_L001_R1_001.fasta
268	267	267
0	1	0
0	0	1
268	268	267
/Users/depaolir/Desktop/FPFTA_200916/fasta/fp/MYOD1_fp_f/STS15065-MYOD1-fp_S88_L001_R1_001.fasta
4228	4226	4243
6	4	6
25	29	10
4234	4230	4249
/Users/depaolir/Desktop/FPFTA_200916/fasta/fp/MYOD1_fp_f/STS15073-MYOD1-fp_S89_L001_R1_001.fasta
1365	1360	1312
0	3	52
8	10	9
1365	1363	1364
/Users/depaolir/Desktop/FPFTA_200916/fasta/fp/MYOD1_fp_f/STS15075-MYOD1-fp_S103_L001_R1_001.fasta
619	583	607
2	38	14
1	1	1
621	621	621
/Users/depaolir/Desktop/FPFTA_200916/fasta/fp/MYOD1_fp_f/STS15076-MYOD1-fp_S85_L001_R1_001.fasta
1306	1300	1310
1	9	1
9	7	5
1307	1309	1311
/Users/depaolir/Desktop/FPFTA_200916/fasta/fp/MYOD1_fp_f/STS15077-MYOD1-fp_S90_L001_R1_001.fasta
3876	3873	3896
2	2	0
26	29	8
3878	3875	3896
/Users/depaolir/Desktop/FPFTA_200916/fasta/fp/MYOD1_fp_f/STS15087-MYOD1-fp_S94_L001_R1_001.fasta
1803	1803	1806
2	1	6
13	14	6
1805	1804	1812
/Users/depaolir/Desktop/FPFTA_200916/fasta/fp/MYOD1_fp_f/STS15091-MYOD1-fp_S86_L001_R1_001.fasta
1203	1170	1205
0	33	2
6	6	2
1203	1203	1207
/Users/depaolir/Desktop/FPFTA_200916/fasta/fp/MYOD1_fp_f/STS15099-MYOD1-fp_S91_L001_R1_001.fasta
1178	1177	1181
0	2	1
14	13	10
1178	1179	1182
/Users/depaolir/Desktop/FPFTA_200916/fasta/fp/MYOD1_fp_f/STS15103-MYOD1-fp_S82_L001_R1_001.fasta
591	582	587
1	10	8
5	5	2
592	592	595
/Users/depaolir/Desktop/FPFTA_200916/fasta/fp/MYOD1_fp_f/STS15106-MYOD1-fp_S83_L001_R1_001.fasta
975	973	972
0	1	7
8	9	4
975	974	979
/Users/depaolir/Desktop/FPFTA_200916/fasta/fp/MYOD1_fp_f/STS15111-MYOD1-fp_S92_L001_R1_001.fasta
8713	8531	8785
42	229	5
43	38	8
8755	8760	8790
/Users/depaolir/Desktop/FPFTA_200916/fasta/fp/MYOD1_fp_f/STS15116-MYOD1-fp_S93_L001_R1_001.fasta
4683	4597	4703
1	85	6
34	36	9
4684	4682	4709
/Users/depaolir/Desktop/FPFTA_200916/fasta/fp/MYOD1_fp_f/STS16005-MYOD1-fp_S99_L001_R1_001.fasta
6874	6780	6814
7	90	45
31	42	53
6881	6870	6859
/Users/depaolir/Desktop/FPFTA_200916/fasta/fp/MYOD1_fp_f/STS16006-MYOD1-fp_S100_L001_R1_001.fasta
1038	1037	1042
2	0	1
9	12	6
1040	1037	1043
/Users/depaolir/Desktop/FPFTA_200916/fasta/fp/MYOD1_fp_f/STS14005-MYOD1-fp_S113_L001_R1_001.fasta
331	335
1	0
13	10
332	335
/Users/depaolir/Desktop/FPFTA_200916/fasta/fp/MYOD1_fp_f/STS14006-MYOD1-fp_S122_L001_R1_001.fasta
3221	3272
4	1
101	53
3225	3273
/Users/depaolir/Desktop/FPFTA_200916/fasta/fp/MYOD1_fp_f/STS14011-MYOD1-fp_S119_L001_R1_001.fasta
1243	1275
5	1
57	29
1248	1276
/Users/depaolir/Desktop/FPFTA_200916/fasta/fp/MYOD1_fp_f/STS14016-MYOD1-fp_S109_L001_R1_001.fasta
1650	1685
7	0
57	29
1657	1685
/Users/depaolir/Desktop/FPFTA_200916/fasta/fp/MYOD1_fp_f/STS14017-MYOD1-fp_S110_L001_R1_001.fasta
364	369
0	1
20	14
364	370
/Users/depaolir/Desktop/FPFTA_200916/fasta/fp/MYOD1_fp_f/STS14022-MYOD1-fp_S111_L001_R1_001.fasta
1069	1097
5	0
42	19
1074	1097
/Users/depaolir/Desktop/FPFTA_200916/fasta/fp/MYOD1_fp_f/STS14023-MYOD1-fp_S112_L001_R1_001.fasta
339	348
0	0
17	8
339	348
/Users/depaolir/Desktop/FPFTA_200916/fasta/fp/MYOD1_fp_f/STS14030-MYOD1-fp_S120_L001_R1_001.fasta
776	798
2	0
32	12
778	798
/Users/depaolir/Desktop/FPFTA_200916/fasta/fp/MYOD1_fp_f/STS14035-MYOD1-fp_S114_L001_R1_001.fasta
5656	5758
16	1
183	96
5672	5759
/Users/depaolir/Desktop/FPFTA_200916/fasta/fp/MYOD1_fp_f/STS14036-MYOD1-fp_S115_L001_R1_001.fasta
2042	2093
1	2
87	35
2043	2095
/Users/depaolir/Desktop/FPFTA_200916/fasta/fp/MYOD1_fp_f/STS14040-MYOD1-fp_S116_L001_R1_001.fasta
10113	10340
28	4
383	180
10141	10344
/Users/depaolir/Desktop/FPFTA_200916/fasta/fp/MYOD1_fp_f/STS14050-MYOD1-fp_S124_L001_R1_001.fasta
1378	1412
4	2
53	21
1382	1414
/Users/depaolir/Desktop/FPFTA_200916/fasta/fp/MYOD1_fp_f/STS14059-MYOD1-fp_S121_L001_R1_001.fasta
162	169
0	0
7	0
162	169
/Users/depaolir/Desktop/FPFTA_200916/fasta/fp/MYOD1_fp_f/STS14064-MYOD1-fp_S117_L001_R1_001.fasta
1091	1118
4	0
43	20
1095	1118
/Users/depaolir/Desktop/FPFTA_200916/fasta/fp/MYOD1_fp_f/STS14074-MYOD1-fp_S108_L001_R1_001.fasta
571	578
0	0
22	15
571	578
/Users/depaolir/Desktop/FPFTA_200916/fasta/fp/MYOD1_fp_f/STS14076-MYOD1-fp_S123_L001_R1_001.fasta
2063	2094
5	0
65	39
2068	2094
/Users/depaolir/Desktop/FPFTA_200916/fasta/fp/MYOD1_fp_f/STS14099-MYOD1-fp_S118_L001_R1_001.fasta
893	916
2	0
44	23
895	916
/Users/depaolir/Desktop/FPFTA_200916/fasta/fp/MYOD1_fp_f/STS15013-MYOD1-fp_S106_L001_R1_001.fasta
2222	2288
6	2
103	41
2228	2290
/Users/depaolir/Desktop/FPFTA_200916/fasta/fp/MYOD1_fp_f/STS15020-MYOD1-fp_S95_L001_R1_001.fasta
1454	1484
2	3
59	28
1456	1487
/Users/depaolir/Desktop/FPFTA_200916/fasta/fp/MYOD1_fp_f/STS15024-MYOD1-fp_S104_L001_R1_001.fasta
358	372
1	0
20	7
359	372
/Users/depaolir/Desktop/FPFTA_200916/fasta/fp/MYOD1_fp_f/STS15025-MYOD1-fp_S81_L001_R1_001.fasta
8764	8917
15	4
280	138
8779	8921
/Users/depaolir/Desktop/FPFTA_200916/fasta/fp/MYOD1_fp_f/STS15026-MYOD1-fp_S105_L001_R1_001.fasta
1265	1297
2	2
69	37
1267	1299
/Users/depaolir/Desktop/FPFTA_200916/fasta/fp/MYOD1_fp_f/STS15031-MYOD1-fp_S96_L001_R1_001.fasta
1717	1750
1	0
72	40
1718	1750
/Users/depaolir/Desktop/FPFTA_200916/fasta/fp/MYOD1_fp_f/STS15037-MYOD1-fp_S84_L001_R1_001.fasta
376	383
1	1
21	14
377	384
/Users/depaolir/Desktop/FPFTA_200916/fasta/fp/MYOD1_fp_f/STS15039-MYOD1-fp_S97_L001_R1_001.fasta
210	217
2	0
9	4
212	217
/Users/depaolir/Desktop/FPFTA_200916/fasta/fp/MYOD1_fp_f/STS15041-MYOD1-fp_S107_L001_R1_001.fasta
191	202
0	0
17	6
191	202
/Users/depaolir/Desktop/FPFTA_200916/fasta/fp/MYOD1_fp_f/STS15044-MYOD1-fp_S87_L001_R1_001.fasta
978	1001
2	0
43	22
980	1001
/Users/depaolir/Desktop/FPFTA_200916/fasta/fp/MYOD1_fp_f/STS15046-MYOD1-fp_S101_L001_R1_001.fasta
37	37
0	0
0	0
37	37
/Users/depaolir/Desktop/FPFTA_200916/fasta/fp/MYOD1_fp_f/STS15047-MYOD1-fp_S98_L001_R1_001.fasta
3652	3747
10	0
167	82
3662	3747
/Users/depaolir/Desktop/FPFTA_200916/fasta/fp/MYOD1_fp_f/STS15057-MYOD1-fp_S102_L001_R1_001.fasta
258	266
0	0
10	2
258	266
/Users/depaolir/Desktop/FPFTA_200916/fasta/fp/MYOD1_fp_f/STS15065-MYOD1-fp_S88_L001_R1_001.fasta
4123	4179
10	2
126	78
4133	4181
/Users/depaolir/Desktop/FPFTA_200916/fasta/fp/MYOD1_fp_f/STS15073-MYOD1-fp_S89_L001_R1_001.fasta
1311	1342
1	0
61	31
1312	1342
/Users/depaolir/Desktop/FPFTA_200916/fasta/fp/MYOD1_fp_f/STS15075-MYOD1-fp_S103_L001_R1_001.fasta
599	610
0	0
23	12
599	610
/Users/depaolir/Desktop/FPFTA_200916/fasta/fp/MYOD1_fp_f/STS15076-MYOD1-fp_S85_L001_R1_001.fasta
1268	1289
5	0
43	27
1273	1289
/Users/depaolir/Desktop/FPFTA_200916/fasta/fp/MYOD1_fp_f/STS15077-MYOD1-fp_S90_L001_R1_001.fasta
3767	3833
6	1
131	70
3773	3834
/Users/depaolir/Desktop/FPFTA_200916/fasta/fp/MYOD1_fp_f/STS15087-MYOD1-fp_S94_L001_R1_001.fasta
1742	1787
1	1
75	30
1743	1788
/Users/depaolir/Desktop/FPFTA_200916/fasta/fp/MYOD1_fp_f/STS15091-MYOD1-fp_S86_L001_R1_001.fasta
1159	1191
0	0
50	18
1159	1191
/Users/depaolir/Desktop/FPFTA_200916/fasta/fp/MYOD1_fp_f/STS15099-MYOD1-fp_S91_L001_R1_001.fasta
1132	1160
3	1
57	31
1135	1161
/Users/depaolir/Desktop/FPFTA_200916/fasta/fp/MYOD1_fp_f/STS15103-MYOD1-fp_S82_L001_R1_001.fasta
568	578
0	0
29	19
568	578
/Users/depaolir/Desktop/FPFTA_200916/fasta/fp/MYOD1_fp_f/STS15106-MYOD1-fp_S83_L001_R1_001.fasta
945	961
2	0
36	22
947	961
/Users/depaolir/Desktop/FPFTA_200916/fasta/fp/MYOD1_fp_f/STS15111-MYOD1-fp_S92_L001_R1_001.fasta
8465	8657
16	2
317	139
8481	8659
/Users/depaolir/Desktop/FPFTA_200916/fasta/fp/MYOD1_fp_f/STS15116-MYOD1-fp_S93_L001_R1_001.fasta
4507	4623
11	0
200	95
4518	4623
/Users/depaolir/Desktop/FPFTA_200916/fasta/fp/MYOD1_fp_f/STS16005-MYOD1-fp_S99_L001_R1_001.fasta
6626	6795
11	3
275	114
6637	6798
/Users/depaolir/Desktop/FPFTA_200916/fasta/fp/MYOD1_fp_f/STS16006-MYOD1-fp_S100_L001_R1_001.fasta
1012	1031
1	0
36	18
1013	1031

## Sheet: PDE4C_2
UID	Age	CpG26	CpG45	CpG83	CpG93	CpG137	CpG38r		Note
16005	0.123288	0.827189	0.824885	0.968109	0.997717	0.997722	1
16006	0.156164	0.311475	0.403284	0.396518	0.995225	0.998002	0.998262
14074	2	0.748927	0.770213	0.773784	0.768577	0.582441	0.635104
14016	4	0.983037	0.776613	0.595541	0.981481	0.987864	0.779809
14017	5	0.580645	0.23871
15025	5	0.00619612	0.0196712	0.00371353	0.0704787	0.0886279	0.00717978
15103	5	0.243056	0.295139	0.291525	0.269625	0.282759	0.259912
15046	6	0.987635	0.98609	0.986196	0.989214	0.987692	0.983022
15106	6	0.00372301	0.0447094	0.0388563	0.0382353	0.0516605	0.0469157
14022	7	0.176812	0.405797	0.108571	0.128571	0.402857	0.105919
14023	7	0.784689	0.844681	0.84147	0.8423	0.842691	0.838355
15037	8
15076	8	0.23445	0.314149	0.247031	0.24228	0.300481	0.312661
15091	8	0.481108	0.952141	0.869779	0.908416	0.539801	0.85
14005	11	0.502525	0.515152	0.506901	0.424968	0.51198	0.512162
14035	11	0.954545	0.958556	0.953826	0.740295	0.953519	0.946532
14036	11	0.936126	0.936126	0.89463	0.967213	0.514676	0.389222
14040	11	0.288029	0.328533	0.288889	0.653298	0.328559	0.282927
14064	11	0.971429	0.991845	0.116232	0.117352	0.114257	0.334826
14099	12	0.912953	0.967933	0.178068	0.0641158	0.0791226	0.968666
15044	12	0.808892	0.812039	0.763464	0.807702	0.809524	0.810447
15057	12								Failed
15065	12	0.765777	0.766949	0.765221	0.968553	0.778571	0.956029
15073	12	0.332391	0.995475	0.335738	0.981058	0.335017	0.333134
15075	12	0.877323	0.951673	0.761029	0.942804	0.906077	0.939516
15077	12	0.560519	0.565029	0.563701	0.5596	0.56241	0.564516
15099	12	0.558271	0.565789	0.544444	0.53484	0.554731	0.564516
15111	12	0.106479	0.139312	0.0545961	0.130726	0.140538	0.132567
15116	12	0.428571	0.87619	0.50463	0.511628	0.873239	0.441026
14011	13	0.366761	0.460669	0.365616	0.366977	0.439571	0.83299
14030	13	0.447717	0.410635	0.380261	0.414599	0.575182	0.441748
14059	13
15024	14	0.469072	0.974227	0.594937	0.468354	0.97449	0.977778
15087	14	0.350427	0.882857	0.478992	0.892655	0.923944	0.824615
14006	15	0.582677	0.627297	0.406736	0.723958	0.462141	0.432961
14076	15	0.263699	0.438356	0.277129	0.298157	0.283051	0.349005
15020	15	0.209109	0.52498	0.191706	0.259521	0.145047	0.109455
15026	15	0.0757732	0.0815273	0.0779022	0.0772774	0.0818322	0.079932
15013	16	0.228324	0.547481	0.53749	0.490813	0.570258	0.207699
15031	16	0.962832	0.961062	0.573171	0.578671	0.775261	0.980843
15039	16	0.988095	0.99403	0.98538	0.982456	0.997076	0.99361
15047	16	0.815648	0.991957	0.833421	0.563328	0.967553	0.664122
14050	18	0.688623	0.805097	0.794663	0.761693	0.805078	0.389243
15041	21	0.886659	0.887839	0.864959	0.86534	0.867059	0.896552

## Sheet: PDE4C_2_m
/Users/depaolir/Desktop/FPFTA_200916/fasta/fp/PDE4C_2_fp_f/STS14005-PDE4C-fp_S273_L001_R1_001.fasta
398	408
394	384
5	5
792	792
/Users/depaolir/Desktop/FPFTA_200916/fasta/fp/PDE4C_2_fp_f/STS14006-PDE4C-fp_S282_L001_R1_001.fasta
222	239
159	142
6	6
381	381
/Users/depaolir/Desktop/FPFTA_200916/fasta/fp/PDE4C_2_fp_f/STS14011-PDE4C-fp_S279_L001_R1_001.fasta
779	978
1345	1145
38	39
2124	2123
/Users/depaolir/Desktop/FPFTA_200916/fasta/fp/PDE4C_2_fp_f/STS14016-PDE4C-fp_S269_L001_R1_001.fasta
1217	963
21	277
24	22
1238	1240
/Users/depaolir/Desktop/FPFTA_200916/fasta/fp/PDE4C_2_fp_f/STS14017-PDE4C-fp_S270_L001_R1_001.fasta
90	37
65	118
6	6
155	155
/Users/depaolir/Desktop/FPFTA_200916/fasta/fp/PDE4C_2_fp_f/STS14022-PDE4C-fp_S271_L001_R1_001.fasta
61	140
284	205
8	8
345	345
/Users/depaolir/Desktop/FPFTA_200916/fasta/fp/PDE4C_2_fp_f/STS14023-PDE4C-fp_S272_L001_R1_001.fasta
1476	1588
405	292
29	30
1881	1880
/Users/depaolir/Desktop/FPFTA_200916/fasta/fp/PDE4C_2_fp_f/STS14030-PDE4C-fp_S280_L001_R1_001.fasta
304	278
375	399
13	15
679	677
/Users/depaolir/Desktop/FPFTA_200916/fasta/fp/PDE4C_2_fp_f/STS14035-PDE4C-fp_S274_L001_R1_001.fasta
714	717
34	31
13	13
748	748
/Users/depaolir/Desktop/FPFTA_200916/fasta/fp/PDE4C_2_fp_f/STS14036-PDE4C-fp_S275_L001_R1_001.fasta
1363	1363
93	93
18	18
1456	1456
/Users/depaolir/Desktop/FPFTA_200916/fasta/fp/PDE4C_2_fp_f/STS14040-PDE4C-fp_S276_L001_R1_001.fasta
320	365
791	746
18	18
1111	1111
/Users/depaolir/Desktop/FPFTA_200916/fasta/fp/PDE4C_2_fp_f/STS14050-PDE4C-fp_S284_L001_R1_001.fasta
920	1074
416	260
19	21
1336	1334
/Users/depaolir/Desktop/FPFTA_200916/fasta/fp/PDE4C_2_fp_f/STS14059-PDE4C-fp_S281_L001_R1_001.fasta
101	110
14	5
3	3
115	115
/Users/depaolir/Desktop/FPFTA_200916/fasta/fp/PDE4C_2_fp_f/STS14064-PDE4C-fp_S277_L001_R1_001.fasta
952	973
28	8
20	19
980	981
/Users/depaolir/Desktop/FPFTA_200916/fasta/fp/PDE4C_2_fp_f/STS14074-PDE4C-fp_S268_L001_R1_001.fasta
349	362
117	108
8	4
466	470
/Users/depaolir/Desktop/FPFTA_200916/fasta/fp/PDE4C_2_fp_f/STS14076-PDE4C-fp_S283_L001_R1_001.fasta
154	256
430	328
16	16
584	584
/Users/depaolir/Desktop/FPFTA_200916/fasta/fp/PDE4C_2_fp_f/STS14099-PDE4C-fp_S278_L001_R1_001.fasta
2622	2777
250	92
40	43
2872	2869
/Users/depaolir/Desktop/FPFTA_200916/fasta/fp/PDE4C_2_fp_f/STS15013-PDE4C-fp_S266_L001_R1_001.fasta
553	1326
1869	1096
40	40
2422	2422
/Users/depaolir/Desktop/FPFTA_200916/fasta/fp/PDE4C_2_fp_f/STS15020-PDE4C-fp_S255_L001_R1_001.fasta
528	1324
1997	1198
39	42
2525	2522
/Users/depaolir/Desktop/FPFTA_200916/fasta/fp/PDE4C_2_fp_f/STS15024-PDE4C-fp_S264_L001_R1_001.fasta
182	378
206	10
7	7
388	388
/Users/depaolir/Desktop/FPFTA_200916/fasta/fp/PDE4C_2_fp_f/STS15025-PDE4C-fp_S241_L001_R1_001.fasta
23	73
3689	3638
72	73
3712	3711
/Users/depaolir/Desktop/FPFTA_200916/fasta/fp/PDE4C_2_fp_f/STS15026-PDE4C-fp_S265_L001_R1_001.fasta
147	158
1793	1780
27	29
1940	1938
/Users/depaolir/Desktop/FPFTA_200916/fasta/fp/PDE4C_2_fp_f/STS15031-PDE4C-fp_S256_L001_R1_001.fasta
544	543
21	22
15	15
565	565
/Users/depaolir/Desktop/FPFTA_200916/fasta/fp/PDE4C_2_fp_f/STS15037-PDE4C-fp_S244_L001_R1_001.fasta
101	105
60	56
5	5
161	161
/Users/depaolir/Desktop/FPFTA_200916/fasta/fp/PDE4C_2_fp_f/STS15039-PDE4C-fp_S257_L001_R1_001.fasta
332	333
4	2
6	7
336	335
/Users/depaolir/Desktop/FPFTA_200916/fasta/fp/PDE4C_2_fp_f/STS15041-PDE4C-fp_S267_L001_R1_001.fasta
751	752
96	95
14	14
847	847
/Users/depaolir/Desktop/FPFTA_200916/fasta/fp/PDE4C_2_fp_f/STS15044-PDE4C-fp_S247_L001_R1_001.fasta
3293	3305
778	765
63	64
4071	4070
/Users/depaolir/Desktop/FPFTA_200916/fasta/fp/PDE4C_2_fp_f/STS15046-PDE4C-fp_S261_L001_R1_001.fasta
639	638
8	9
7	7
647	647
/Users/depaolir/Desktop/FPFTA_200916/fasta/fp/PDE4C_2_fp_f/STS15047-PDE4C-fp_S258_L001_R1_001.fasta
1522	1850
344	15
30	31
1866	1865
/Users/depaolir/Desktop/FPFTA_200916/fasta/fp/PDE4C_2_fp_f/STS15057-PDE4C-fp_S262_L001_R1_001.fasta
26	22
0	5
1	0
26	27
/Users/depaolir/Desktop/FPFTA_200916/fasta/fp/PDE4C_2_fp_f/STS15065-PDE4C-fp_S248_L001_R1_001.fasta
1808	1810
553	550
46	47
2361	2360
/Users/depaolir/Desktop/FPFTA_200916/fasta/fp/PDE4C_2_fp_f/STS15073-PDE4C-fp_S249_L001_R1_001.fasta
588	1760
1181	8
36	37
1769	1768
/Users/depaolir/Desktop/FPFTA_200916/fasta/fp/PDE4C_2_fp_f/STS15075-PDE4C-fp_S263_L001_R1_001.fasta
472	512
66	26
8	8
538	538
/Users/depaolir/Desktop/FPFTA_200916/fasta/fp/PDE4C_2_fp_f/STS15076-PDE4C-fp_S245_L001_R1_001.fasta
98	131
320	286
5	6
418	417
/Users/depaolir/Desktop/FPFTA_200916/fasta/fp/PDE4C_2_fp_f/STS15077-PDE4C-fp_S250_L001_R1_001.fasta
778	782
610	602
26	30
1388	1384
/Users/depaolir/Desktop/FPFTA_200916/fasta/fp/PDE4C_2_fp_f/STS15087-PDE4C-fp_S254_L001_R1_001.fasta
123	309
228	41
10	11
351	350
/Users/depaolir/Desktop/FPFTA_200916/fasta/fp/PDE4C_2_fp_f/STS15091-PDE4C-fp_S246_L001_R1_001.fasta
191	378
206	19
10	10
397	397
/Users/depaolir/Desktop/FPFTA_200916/fasta/fp/PDE4C_2_fp_f/STS15099-PDE4C-fp_S251_L001_R1_001.fasta
297	301
235	231
16	16
532	532
/Users/depaolir/Desktop/FPFTA_200916/fasta/fp/PDE4C_2_fp_f/STS15103-PDE4C-fp_S242_L001_R1_001.fasta
70	85
218	203
8	8
288	288
/Users/depaolir/Desktop/FPFTA_200916/fasta/fp/PDE4C_2_fp_f/STS15106-PDE4C-fp_S243_L001_R1_001.fasta
5	60
1338	1282
25	26
1343	1342
/Users/depaolir/Desktop/FPFTA_200916/fasta/fp/PDE4C_2_fp_f/STS15111-PDE4C-fp_S252_L001_R1_001.fasta
189	247
1586	1526
26	28
1775	1773
/Users/depaolir/Desktop/FPFTA_200916/fasta/fp/PDE4C_2_fp_f/STS15116-PDE4C-fp_S253_L001_R1_001.fasta
90	184
120	26
7	7
210	210
/Users/depaolir/Desktop/FPFTA_200916/fasta/fp/PDE4C_2_fp_f/STS16005-PDE4C-fp_S259_L001_R1_001.fasta
359	358
75	76
8	8
434	434
/Users/depaolir/Desktop/FPFTA_200916/fasta/fp/PDE4C_2_fp_f/STS16006-PDE4C-fp_S260_L001_R1_001.fasta
779	1007
1722	1490
33	37
2501	2497
/Users/depaolir/Desktop/FPFTA_200916/fasta/fp/PDE4C_2_fp_f/STS14005-PDE4C-fp_S273_L001_R1_001.fasta
404	337
393	456
0	4
797	793
/Users/depaolir/Desktop/FPFTA_200916/fasta/fp/PDE4C_2_fp_f/STS14006-PDE4C-fp_S282_L001_R1_001.fasta
157	278
229	106
1	3
386	384
/Users/depaolir/Desktop/FPFTA_200916/fasta/fp/PDE4C_2_fp_f/STS14011-PDE4C-fp_S279_L001_R1_001.fasta
789	789
1369	1361
4	12
2158	2150
/Users/depaolir/Desktop/FPFTA_200916/fasta/fp/PDE4C_2_fp_f/STS14016-PDE4C-fp_S269_L001_R1_001.fasta
748	1219
508	23
6	20
1256	1242
/Users/depaolir/Desktop/FPFTA_200916/fasta/fp/PDE4C_2_fp_f/STS14017-PDE4C-fp_S270_L001_R1_001.fasta
91	98
66	59
4	4
157	157
/Users/depaolir/Desktop/FPFTA_200916/fasta/fp/PDE4C_2_fp_f/STS14022-PDE4C-fp_S271_L001_R1_001.fasta
38	45
312	305
3	3
350	350
/Users/depaolir/Desktop/FPFTA_200916/fasta/fp/PDE4C_2_fp_f/STS14023-PDE4C-fp_S272_L001_R1_001.fasta
1603	1597
302	299
5	14
1905	1896
/Users/depaolir/Desktop/FPFTA_200916/fasta/fp/PDE4C_2_fp_f/STS14030-PDE4C-fp_S280_L001_R1_001.fasta
262	284
427	401
3	7
689	685
/Users/depaolir/Desktop/FPFTA_200916/fasta/fp/PDE4C_2_fp_f/STS14035-PDE4C-fp_S274_L001_R1_001.fasta
723	553
35	194
3	14
758	747
/Users/depaolir/Desktop/FPFTA_200916/fasta/fp/PDE4C_2_fp_f/STS14036-PDE4C-fp_S275_L001_R1_001.fasta
1316	1416
155	48
3	10
1471	1464
/Users/depaolir/Desktop/FPFTA_200916/fasta/fp/PDE4C_2_fp_f/STS14040-PDE4C-fp_S276_L001_R1_001.fasta
325	733
800	389
4	7
1125	1122
/Users/depaolir/Desktop/FPFTA_200916/fasta/fp/PDE4C_2_fp_f/STS14050-PDE4C-fp_S284_L001_R1_001.fasta
1072	1026
277	321
6	8
1349	1347
/Users/depaolir/Desktop/FPFTA_200916/fasta/fp/PDE4C_2_fp_f/STS14059-PDE4C-fp_S281_L001_R1_001.fasta
82	111
36	6
0	1
118	117
/Users/depaolir/Desktop/FPFTA_200916/fasta/fp/PDE4C_2_fp_f/STS14064-PDE4C-fp_S277_L001_R1_001.fasta
116	117
882	880
2	3
998	997
/Users/depaolir/Desktop/FPFTA_200916/fasta/fp/PDE4C_2_fp_f/STS14074-PDE4C-fp_S268_L001_R1_001.fasta
366	362
107	109
1	3
473	471
/Users/depaolir/Desktop/FPFTA_200916/fasta/fp/PDE4C_2_fp_f/STS14076-PDE4C-fp_S283_L001_R1_001.fasta
166	178
433	419
1	3
599	597
/Users/depaolir/Desktop/FPFTA_200916/fasta/fp/PDE4C_2_fp_f/STS14099-PDE4C-fp_S278_L001_R1_001.fasta
518	186
2391	2715
3	11
2909	2901
/Users/depaolir/Desktop/FPFTA_200916/fasta/fp/PDE4C_2_fp_f/STS15013-PDE4C-fp_S266_L001_R1_001.fasta
1319	1202
1135	1247
8	13
2454	2449
/Users/depaolir/Desktop/FPFTA_200916/fasta/fp/PDE4C_2_fp_f/STS15020-PDE4C-fp_S255_L001_R1_001.fasta
490	661
2066	1886
8	17
2556	2547
/Users/depaolir/Desktop/FPFTA_200916/fasta/fp/PDE4C_2_fp_f/STS15024-PDE4C-fp_S264_L001_R1_001.fasta
235	185
160	210
0	0
395	395
/Users/depaolir/Desktop/FPFTA_200916/fasta/fp/PDE4C_2_fp_f/STS15025-PDE4C-fp_S241_L001_R1_001.fasta
14	265
3756	3495
14	24
3770	3760
/Users/depaolir/Desktop/FPFTA_200916/fasta/fp/PDE4C_2_fp_f/STS15026-PDE4C-fp_S265_L001_R1_001.fasta
153	151
1811	1803
3	13
1964	1954
/Users/depaolir/Desktop/FPFTA_200916/fasta/fp/PDE4C_2_fp_f/STS15031-PDE4C-fp_S256_L001_R1_001.fasta
329	331
245	241
6	8
574	572
/Users/depaolir/Desktop/FPFTA_200916/fasta/fp/PDE4C_2_fp_f/STS15037-PDE4C-fp_S244_L001_R1_001.fasta
105	108
59	54
2	4
164	162
/Users/depaolir/Desktop/FPFTA_200916/fasta/fp/PDE4C_2_fp_f/STS15039-PDE4C-fp_S257_L001_R1_001.fasta
337	336
5	6
0	0
342	342
/Users/depaolir/Desktop/FPFTA_200916/fasta/fp/PDE4C_2_fp_f/STS15041-PDE4C-fp_S267_L001_R1_001.fasta
743	739
116	115
2	7
859	854
/Users/depaolir/Desktop/FPFTA_200916/fasta/fp/PDE4C_2_fp_f/STS15044-PDE4C-fp_S247_L001_R1_001.fasta
3147	3272
975	779
12	83
4122	4051
/Users/depaolir/Desktop/FPFTA_200916/fasta/fp/PDE4C_2_fp_f/STS15046-PDE4C-fp_S261_L001_R1_001.fasta
643	642
9	7
2	5
652	649
/Users/depaolir/Desktop/FPFTA_200916/fasta/fp/PDE4C_2_fp_f/STS15047-PDE4C-fp_S258_L001_R1_001.fasta
1576	1063
315	824
5	9
1891	1887
/Users/depaolir/Desktop/FPFTA_200916/fasta/fp/PDE4C_2_fp_f/STS15057-PDE4C-fp_S262_L001_R1_001.fasta
20	26
7	1
0	0
27	27
/Users/depaolir/Desktop/FPFTA_200916/fasta/fp/PDE4C_2_fp_f/STS15065-PDE4C-fp_S248_L001_R1_001.fasta
1835	2310
563	75
9	22
2398	2385
/Users/depaolir/Desktop/FPFTA_200916/fasta/fp/PDE4C_2_fp_f/STS15073-PDE4C-fp_S249_L001_R1_001.fasta
605	1761
1197	34
3	10
1802	1795
/Users/depaolir/Desktop/FPFTA_200916/fasta/fp/PDE4C_2_fp_f/STS15075-PDE4C-fp_S263_L001_R1_001.fasta
414	511
130	31
2	4
544	542
/Users/depaolir/Desktop/FPFTA_200916/fasta/fp/PDE4C_2_fp_f/STS15076-PDE4C-fp_S245_L001_R1_001.fasta
104	102
317	319
2	2
421	421
/Users/depaolir/Desktop/FPFTA_200916/fasta/fp/PDE4C_2_fp_f/STS15077-PDE4C-fp_S250_L001_R1_001.fasta
792	784
613	617
9	13
1405	1401
/Users/depaolir/Desktop/FPFTA_200916/fasta/fp/PDE4C_2_fp_f/STS15087-PDE4C-fp_S254_L001_R1_001.fasta
171	316
186	38
4	7
357	354
/Users/depaolir/Desktop/FPFTA_200916/fasta/fp/PDE4C_2_fp_f/STS15091-PDE4C-fp_S246_L001_R1_001.fasta
354	367
53	37
0	3
407	404
/Users/depaolir/Desktop/FPFTA_200916/fasta/fp/PDE4C_2_fp_f/STS15099-PDE4C-fp_S251_L001_R1_001.fasta
294	284
246	247
8	17
540	531
/Users/depaolir/Desktop/FPFTA_200916/fasta/fp/PDE4C_2_fp_f/STS15103-PDE4C-fp_S242_L001_R1_001.fasta
86	79
209	214
1	3
295	293
/Users/depaolir/Desktop/FPFTA_200916/fasta/fp/PDE4C_2_fp_f/STS15106-PDE4C-fp_S243_L001_R1_001.fasta
53	52
1311	1308
4	8
1364	1360
/Users/depaolir/Desktop/FPFTA_200916/fasta/fp/PDE4C_2_fp_f/STS15111-PDE4C-fp_S252_L001_R1_001.fasta
98	234
1697	1556
6	11
1795	1790
/Users/depaolir/Desktop/FPFTA_200916/fasta/fp/PDE4C_2_fp_f/STS15116-PDE4C-fp_S253_L001_R1_001.fasta
109	110
107	105
1	2
216	215
/Users/depaolir/Desktop/FPFTA_200916/fasta/fp/PDE4C_2_fp_f/STS16005-PDE4C-fp_S259_L001_R1_001.fasta
425	437
14	1
3	4
439	438
/Users/depaolir/Desktop/FPFTA_200916/fasta/fp/PDE4C_2_fp_f/STS16006-PDE4C-fp_S260_L001_R1_001.fasta
1002	2501
1525	12
7	21
2527	2513
/Users/depaolir/Desktop/FPFTA_200916/fasta/fp/PDE4C_2_fp_f/STS14005-PDE4C-fp_S273_L001_R1_001.fasta
406
387
4
793
/Users/depaolir/Desktop/FPFTA_200916/fasta/fp/PDE4C_2_fp_f/STS14006-PDE4C-fp_S282_L001_R1_001.fasta
177
206
4
383
/Users/depaolir/Desktop/FPFTA_200916/fasta/fp/PDE4C_2_fp_f/STS14011-PDE4C-fp_S279_L001_R1_001.fasta
942
1201
19
2143
/Users/depaolir/Desktop/FPFTA_200916/fasta/fp/PDE4C_2_fp_f/STS14016-PDE4C-fp_S269_L001_R1_001.fasta
1221
15
26
1236
/Users/depaolir/Desktop/FPFTA_200916/fasta/fp/PDE4C_2_fp_f/STS14017-PDE4C-fp_S270_L001_R1_001.fasta
101
58
2
159
/Users/depaolir/Desktop/FPFTA_200916/fasta/fp/PDE4C_2_fp_f/STS14022-PDE4C-fp_S271_L001_R1_001.fasta
141
209
3
350
/Users/depaolir/Desktop/FPFTA_200916/fasta/fp/PDE4C_2_fp_f/STS14023-PDE4C-fp_S272_L001_R1_001.fasta
1591
297
22
1888
/Users/depaolir/Desktop/FPFTA_200916/fasta/fp/PDE4C_2_fp_f/STS14030-PDE4C-fp_S280_L001_R1_001.fasta
394
291
7
685
/Users/depaolir/Desktop/FPFTA_200916/fasta/fp/PDE4C_2_fp_f/STS14035-PDE4C-fp_S274_L001_R1_001.fasta
718
35
8
753
/Users/depaolir/Desktop/FPFTA_200916/fasta/fp/PDE4C_2_fp_f/STS14036-PDE4C-fp_S275_L001_R1_001.fasta
754
711
9
1465
/Users/depaolir/Desktop/FPFTA_200916/fasta/fp/PDE4C_2_fp_f/STS14040-PDE4C-fp_S276_L001_R1_001.fasta
367
750
12
1117
/Users/depaolir/Desktop/FPFTA_200916/fasta/fp/PDE4C_2_fp_f/STS14050-PDE4C-fp_S284_L001_R1_001.fasta
1078
261
16
1339
/Users/depaolir/Desktop/FPFTA_200916/fasta/fp/PDE4C_2_fp_f/STS14059-PDE4C-fp_S281_L001_R1_001.fasta
108
9
1
117
/Users/depaolir/Desktop/FPFTA_200916/fasta/fp/PDE4C_2_fp_f/STS14064-PDE4C-fp_S277_L001_R1_001.fasta
113
876
11
989
/Users/depaolir/Desktop/FPFTA_200916/fasta/fp/PDE4C_2_fp_f/STS14074-PDE4C-fp_S268_L001_R1_001.fasta
272
195
7
467
/Users/depaolir/Desktop/FPFTA_200916/fasta/fp/PDE4C_2_fp_f/STS14076-PDE4C-fp_S283_L001_R1_001.fasta
167
423
10
590
/Users/depaolir/Desktop/FPFTA_200916/fasta/fp/PDE4C_2_fp_f/STS14099-PDE4C-fp_S278_L001_R1_001.fasta
202
2351
359
2553
/Users/depaolir/Desktop/FPFTA_200916/fasta/fp/PDE4C_2_fp_f/STS15013-PDE4C-fp_S266_L001_R1_001.fasta
1392
1049
21
2441
/Users/depaolir/Desktop/FPFTA_200916/fasta/fp/PDE4C_2_fp_f/STS15020-PDE4C-fp_S255_L001_R1_001.fasta
369
2175
20
2544
/Users/depaolir/Desktop/FPFTA_200916/fasta/fp/PDE4C_2_fp_f/STS15024-PDE4C-fp_S264_L001_R1_001.fasta
382
10
3
392
/Users/depaolir/Desktop/FPFTA_200916/fasta/fp/PDE4C_2_fp_f/STS15025-PDE4C-fp_S241_L001_R1_001.fasta
332
3414
38
3746
/Users/depaolir/Desktop/FPFTA_200916/fasta/fp/PDE4C_2_fp_f/STS15026-PDE4C-fp_S265_L001_R1_001.fasta
159
1784
24
1943
/Users/depaolir/Desktop/FPFTA_200916/fasta/fp/PDE4C_2_fp_f/STS15031-PDE4C-fp_S256_L001_R1_001.fasta
445
129
6
574
/Users/depaolir/Desktop/FPFTA_200916/fasta/fp/PDE4C_2_fp_f/STS15037-PDE4C-fp_S244_L001_R1_001.fasta
7
158
1
165
/Users/depaolir/Desktop/FPFTA_200916/fasta/fp/PDE4C_2_fp_f/STS15039-PDE4C-fp_S257_L001_R1_001.fasta
341
1
0
342
/Users/depaolir/Desktop/FPFTA_200916/fasta/fp/PDE4C_2_fp_f/STS15041-PDE4C-fp_S267_L001_R1_001.fasta
737
113
11
850
/Users/depaolir/Desktop/FPFTA_200916/fasta/fp/PDE4C_2_fp_f/STS15044-PDE4C-fp_S247_L001_R1_001.fasta
3315
780
39
4095
/Users/depaolir/Desktop/FPFTA_200916/fasta/fp/PDE4C_2_fp_f/STS15046-PDE4C-fp_S261_L001_R1_001.fasta
642
8
4
650
/Users/depaolir/Desktop/FPFTA_200916/fasta/fp/PDE4C_2_fp_f/STS15047-PDE4C-fp_S258_L001_R1_001.fasta
1819
61
16
1880
/Users/depaolir/Desktop/FPFTA_200916/fasta/fp/PDE4C_2_fp_f/STS15057-PDE4C-fp_S262_L001_R1_001.fasta
21
6
0
27
/Users/depaolir/Desktop/FPFTA_200916/fasta/fp/PDE4C_2_fp_f/STS15065-PDE4C-fp_S248_L001_R1_001.fasta
1853
527
27
2380
/Users/depaolir/Desktop/FPFTA_200916/fasta/fp/PDE4C_2_fp_f/STS15073-PDE4C-fp_S249_L001_R1_001.fasta
597
1185
23
1782
/Users/depaolir/Desktop/FPFTA_200916/fasta/fp/PDE4C_2_fp_f/STS15075-PDE4C-fp_S263_L001_R1_001.fasta
492
51
3
543
/Users/depaolir/Desktop/FPFTA_200916/fasta/fp/PDE4C_2_fp_f/STS15076-PDE4C-fp_S245_L001_R1_001.fasta
125
291
7
416
/Users/depaolir/Desktop/FPFTA_200916/fasta/fp/PDE4C_2_fp_f/STS15077-PDE4C-fp_S250_L001_R1_001.fasta
784
610
20
1394
/Users/depaolir/Desktop/FPFTA_200916/fasta/fp/PDE4C_2_fp_f/STS15087-PDE4C-fp_S254_L001_R1_001.fasta
328
27
6
355
/Users/depaolir/Desktop/FPFTA_200916/fasta/fp/PDE4C_2_fp_f/STS15091-PDE4C-fp_S246_L001_R1_001.fasta
217
185
5
402
/Users/depaolir/Desktop/FPFTA_200916/fasta/fp/PDE4C_2_fp_f/STS15099-PDE4C-fp_S251_L001_R1_001.fasta
299
240
9
539
/Users/depaolir/Desktop/FPFTA_200916/fasta/fp/PDE4C_2_fp_f/STS15103-PDE4C-fp_S242_L001_R1_001.fasta
82
208
6
290
/Users/depaolir/Desktop/FPFTA_200916/fasta/fp/PDE4C_2_fp_f/STS15106-PDE4C-fp_S243_L001_R1_001.fasta
70
1285
13
1355
/Users/depaolir/Desktop/FPFTA_200916/fasta/fp/PDE4C_2_fp_f/STS15111-PDE4C-fp_S252_L001_R1_001.fasta
251
1535
15
1786
/Users/depaolir/Desktop/FPFTA_200916/fasta/fp/PDE4C_2_fp_f/STS15116-PDE4C-fp_S253_L001_R1_001.fasta
186
27
4
213
/Users/depaolir/Desktop/FPFTA_200916/fasta/fp/PDE4C_2_fp_f/STS16005-PDE4C-fp_S259_L001_R1_001.fasta
438
1
3
439
/Users/depaolir/Desktop/FPFTA_200916/fasta/fp/PDE4C_2_fp_f/STS16006-PDE4C-fp_S260_L001_R1_001.fasta
2497
5
32
2502
/Users/depaolir/Desktop/FPFTA_200916/fasta/fp/PDE4C_2_fp_r/STS14005-PDE4C-fp_S273_L001_R2_001.fasta
379
361
6
740
/Users/depaolir/Desktop/FPFTA_200916/fasta/fp/PDE4C_2_fp_r/STS14006-PDE4C-fp_S282_L001_R2_001.fasta
155
203
2
358
/Users/depaolir/Desktop/FPFTA_200916/fasta/fp/PDE4C_2_fp_r/STS14011-PDE4C-fp_S279_L001_R2_001.fasta
1616
324
11
1940
/Users/depaolir/Desktop/FPFTA_200916/fasta/fp/PDE4C_2_fp_r/STS14016-PDE4C-fp_S269_L001_R2_001.fasta
896
253
15
1149
/Users/depaolir/Desktop/FPFTA_200916/fasta/fp/PDE4C_2_fp_r/STS14017-PDE4C-fp_S270_L001_R2_001.fasta
34
104
2
138
/Users/depaolir/Desktop/FPFTA_200916/fasta/fp/PDE4C_2_fp_r/STS14022-PDE4C-fp_S271_L001_R2_001.fasta
34
287
2
321
/Users/depaolir/Desktop/FPFTA_200916/fasta/fp/PDE4C_2_fp_r/STS14023-PDE4C-fp_S272_L001_R2_001.fasta
1447
279
14
1726
/Users/depaolir/Desktop/FPFTA_200916/fasta/fp/PDE4C_2_fp_r/STS14030-PDE4C-fp_S280_L001_R2_001.fasta
273
345
7
618
/Users/depaolir/Desktop/FPFTA_200916/fasta/fp/PDE4C_2_fp_r/STS14035-PDE4C-fp_S274_L001_R2_001.fasta
655
37
6
692
/Users/depaolir/Desktop/FPFTA_200916/fasta/fp/PDE4C_2_fp_r/STS14036-PDE4C-fp_S275_L001_R2_001.fasta
520
816
10
1336
/Users/depaolir/Desktop/FPFTA_200916/fasta/fp/PDE4C_2_fp_r/STS14040-PDE4C-fp_S276_L001_R2_001.fasta
290
735
10
1025
/Users/depaolir/Desktop/FPFTA_200916/fasta/fp/PDE4C_2_fp_r/STS14050-PDE4C-fp_S284_L001_R2_001.fasta
427
670
160
1097
/Users/depaolir/Desktop/FPFTA_200916/fasta/fp/PDE4C_2_fp_r/STS14059-PDE4C-fp_S281_L001_R2_001.fasta
105
1
2
106
/Users/depaolir/Desktop/FPFTA_200916/fasta/fp/PDE4C_2_fp_r/STS14064-PDE4C-fp_S277_L001_R2_001.fasta
299
594
12
893
/Users/depaolir/Desktop/FPFTA_200916/fasta/fp/PDE4C_2_fp_r/STS14074-PDE4C-fp_S268_L001_R2_001.fasta
275
158
2
433
/Users/depaolir/Desktop/FPFTA_200916/fasta/fp/PDE4C_2_fp_r/STS14076-PDE4C-fp_S283_L001_R2_001.fasta
193
360
2
553
/Users/depaolir/Desktop/FPFTA_200916/fasta/fp/PDE4C_2_fp_r/STS14099-PDE4C-fp_S278_L001_R2_001.fasta
2535
82
13
2617
/Users/depaolir/Desktop/FPFTA_200916/fasta/fp/PDE4C_2_fp_r/STS15013-PDE4C-fp_S266_L001_R2_001.fasta
464
1770
15
2234
/Users/depaolir/Desktop/FPFTA_200916/fasta/fp/PDE4C_2_fp_r/STS15020-PDE4C-fp_S255_L001_R2_001.fasta
257
2091
15
2348
/Users/depaolir/Desktop/FPFTA_200916/fasta/fp/PDE4C_2_fp_r/STS15024-PDE4C-fp_S264_L001_R2_001.fasta
352
8
0
360
/Users/depaolir/Desktop/FPFTA_200916/fasta/fp/PDE4C_2_fp_r/STS15025-PDE4C-fp_S241_L001_R2_001.fasta
25
3457
24
3482
/Users/depaolir/Desktop/FPFTA_200916/fasta/fp/PDE4C_2_fp_r/STS15026-PDE4C-fp_S265_L001_R2_001.fasta
141
1623
21
1764
/Users/depaolir/Desktop/FPFTA_200916/fasta/fp/PDE4C_2_fp_r/STS15031-PDE4C-fp_S256_L001_R2_001.fasta
512
10
3
522
/Users/depaolir/Desktop/FPFTA_200916/fasta/fp/PDE4C_2_fp_r/STS15037-PDE4C-fp_S244_L001_R2_001.fasta
2
144
2
146
/Users/depaolir/Desktop/FPFTA_200916/fasta/fp/PDE4C_2_fp_r/STS15039-PDE4C-fp_S257_L001_R2_001.fasta
311
2
1
313
/Users/depaolir/Desktop/FPFTA_200916/fasta/fp/PDE4C_2_fp_r/STS15041-PDE4C-fp_S267_L001_R2_001.fasta
676
78
14
754
/Users/depaolir/Desktop/FPFTA_200916/fasta/fp/PDE4C_2_fp_r/STS15044-PDE4C-fp_S247_L001_R2_001.fasta
3010
704
44
3714
/Users/depaolir/Desktop/FPFTA_200916/fasta/fp/PDE4C_2_fp_r/STS15046-PDE4C-fp_S261_L001_R2_001.fasta
579
10
2
589
/Users/depaolir/Desktop/FPFTA_200916/fasta/fp/PDE4C_2_fp_r/STS15047-PDE4C-fp_S258_L001_R2_001.fasta
1131
572
14
1703
/Users/depaolir/Desktop/FPFTA_200916/fasta/fp/PDE4C_2_fp_r/STS15057-PDE4C-fp_S262_L001_R2_001.fasta
2
14
1
16
/Users/depaolir/Desktop/FPFTA_200916/fasta/fp/PDE4C_2_fp_r/STS15065-PDE4C-fp_S248_L001_R2_001.fasta
2109
97
13
2206
/Users/depaolir/Desktop/FPFTA_200916/fasta/fp/PDE4C_2_fp_r/STS15073-PDE4C-fp_S249_L001_R2_001.fasta
557
1115
13
1672
/Users/depaolir/Desktop/FPFTA_200916/fasta/fp/PDE4C_2_fp_r/STS15075-PDE4C-fp_S263_L001_R2_001.fasta
466
30
6
496
/Users/depaolir/Desktop/FPFTA_200916/fasta/fp/PDE4C_2_fp_r/STS15076-PDE4C-fp_S245_L001_R2_001.fasta
121
266
3
387
/Users/depaolir/Desktop/FPFTA_200916/fasta/fp/PDE4C_2_fp_r/STS15077-PDE4C-fp_S250_L001_R2_001.fasta
735
567
13
1302
/Users/depaolir/Desktop/FPFTA_200916/fasta/fp/PDE4C_2_fp_r/STS15087-PDE4C-fp_S254_L001_R2_001.fasta
268
57
6
325
/Users/depaolir/Desktop/FPFTA_200916/fasta/fp/PDE4C_2_fp_r/STS15091-PDE4C-fp_S246_L001_R2_001.fasta
187
33
149
220
/Users/depaolir/Desktop/FPFTA_200916/fasta/fp/PDE4C_2_fp_r/STS15099-PDE4C-fp_S251_L001_R2_001.fasta
280
216
9
496
/Users/depaolir/Desktop/FPFTA_200916/fasta/fp/PDE4C_2_fp_r/STS15103-PDE4C-fp_S242_L001_R2_001.fasta
59
168
21
227
/Users/depaolir/Desktop/FPFTA_200916/fasta/fp/PDE4C_2_fp_r/STS15106-PDE4C-fp_S243_L001_R2_001.fasta
54
1097
13
1151
/Users/depaolir/Desktop/FPFTA_200916/fasta/fp/PDE4C_2_fp_r/STS15111-PDE4C-fp_S252_L001_R2_001.fasta
219
1433
15
1652
/Users/depaolir/Desktop/FPFTA_200916/fasta/fp/PDE4C_2_fp_r/STS15116-PDE4C-fp_S253_L001_R2_001.fasta
86
109
2
195
/Users/depaolir/Desktop/FPFTA_200916/fasta/fp/PDE4C_2_fp_r/STS16005-PDE4C-fp_S259_L001_R2_001.fasta
393
0
6
393
/Users/depaolir/Desktop/FPFTA_200916/fasta/fp/PDE4C_2_fp_r/STS16006-PDE4C-fp_S260_L001_R2_001.fasta
2298
4
20
2302

## Sheet: TET2_3
UID	Age	CpG28	CpG57	CpG70	CpG35r	CpG37r	CpG94r		Note
16005	0.1
16006	0.15	0.998471	0.990977	0.996942	1	1			High seq fails
14074	2	0.998342	0.998374	1	0.998246	1	0.980836
14016	4	0.996183	0.994413	0.994318	0.859184	0.9591	0.996743
14017	5	0.996599	0.996711	1	0.827338	1	1
15025	5	0.994382	0.99696	0.999388	0.670627	0.997358	0.999343
15103	5	1	0.996648	0.996625	0.992857	0.998811	0.998819
15046	6								Failed
15106	6
14022	7	0.985892	0.997565	0.993459	0.997314	1	0.997283
14023	7	1	0.984	0.971888	0.991304	0.995652	0.995633
15037	8	0.99469	0.996564	0.998264	0.992352	1	0.990602
15076	8	0.995726	0.998617	1	1	1	0.998496
15091	8	1	0.997647	0.836493	1	1	1
14005	11	0.998798	0.993007	0.989336	0.64981	1	0.996241
14035	11	0.992736	0.97381	0.995215	1	1	1
14036	11
14040	11								<100 reads
14064	11								<100 reads
14099	12	0.998885	0.996743	0.997812	0.998825	1	0.997642
15044	12	1	0.997717	0.995338	1	1	1
15057	12								Failed
15065	12	1	1	1	0.993007	1	1
15073	12	1	0.99789	0.993617	0.985472	1	0.997579
15075	12	0.997126	0.997183	0.994318	0.99705	1	1
15077	12	1	0.995633	0.993377	0.997636	0.983452	0.997658
15099	12	1	0.988558	1	0.995025	1	1
15111	12	1	0.996444	0.997314	0.995234	1	0.996209
15116	12	1	0.995902	0.995833	1	0.995556	0.997797
14011	13	1	0.99639	0.970696	1	1	1
14030	13	0.997561	0.990408	1	1	0.997319	0.986877
14059	13	1	0.990854	0.996904	1	1	1
15024	14								<100 reads
15087	14	0.99823	0.996534	0.994764	1	0.99631	0.952118
14006	15	1	0.986063	1	0.940741	1	1
14076	15	1	0.996139	0.992278	1	0.96748	1
15020	15	0.961864	0.988372	0.914334	0.899729	0.999097	0.996923
15026	15	1	0.993197	0.937282	0.709559	0.981618	0.996337
15013	16	1	0.995192	1	0.986737	1	1
15031	16	1	0.984344	1	0.997881	1	1
15039	16								<100 reads
15047	16	1	1	0.993976	1	1	1
14050	18	1	0.997159	1	1	1	0.557927
15041	21	0.997669	0.995413	1	0.384224	1	1

## Sheet: TET2_3_m
/Users/depaolir/Desktop/FPFTA_200916/fasta/fp/TET2_3_fp_f/STS14005-TET2-3-fp_S353_L001_R1_001.fasta
831
1
27
832
/Users/depaolir/Desktop/FPFTA_200916/fasta/fp/TET2_3_fp_f/STS14006-TET2-3-fp_S362_L001_R1_001.fasta
283
0
4
283
/Users/depaolir/Desktop/FPFTA_200916/fasta/fp/TET2_3_fp_f/STS14011-TET2-3-fp_S359_L001_R1_001.fasta
274
0
4
274
/Users/depaolir/Desktop/FPFTA_200916/fasta/fp/TET2_3_fp_f/STS14016-TET2-3-fp_S349_L001_R1_001.fasta
522
2
13
524
/Users/depaolir/Desktop/FPFTA_200916/fasta/fp/TET2_3_fp_f/STS14017-TET2-3-fp_S350_L001_R1_001.fasta
293
1
11
294
/Users/depaolir/Desktop/FPFTA_200916/fasta/fp/TET2_3_fp_f/STS14022-TET2-3-fp_S351_L001_R1_001.fasta
1188
17
27
1205
/Users/depaolir/Desktop/FPFTA_200916/fasta/fp/TET2_3_fp_f/STS14023-TET2-3-fp_S352_L001_R1_001.fasta
245
0
6
245
/Users/depaolir/Desktop/FPFTA_200916/fasta/fp/TET2_3_fp_f/STS14030-TET2-3-fp_S360_L001_R1_001.fasta
409
1
8
410
/Users/depaolir/Desktop/FPFTA_200916/fasta/fp/TET2_3_fp_f/STS14035-TET2-3-fp_S354_L001_R1_001.fasta
410
3
7
413
/Users/depaolir/Desktop/FPFTA_200916/fasta/fp/TET2_3_fp_f/STS14036-TET2-3-fp_S355_L001_R1_001.fasta
145
2
3
147
/Users/depaolir/Desktop/FPFTA_200916/fasta/fp/TET2_3_fp_f/STS14040-TET2-3-fp_S356_L001_R1_001.fasta
80
1
2
81
/Users/depaolir/Desktop/FPFTA_200916/fasta/fp/TET2_3_fp_f/STS14050-TET2-3-fp_S364_L001_R1_001.fasta
346
0
6
346
/Users/depaolir/Desktop/FPFTA_200916/fasta/fp/TET2_3_fp_f/STS14059-TET2-3-fp_S361_L001_R1_001.fasta
322
0
6
322
/Users/depaolir/Desktop/FPFTA_200916/fasta/fp/TET2_3_fp_f/STS14064-TET2-3-fp_S357_L001_R1_001.fasta
69
0
3
69
/Users/depaolir/Desktop/FPFTA_200916/fasta/fp/TET2_3_fp_f/STS14074-TET2-3-fp_S348_L001_R1_001.fasta
602
1
14
603
/Users/depaolir/Desktop/FPFTA_200916/fasta/fp/TET2_3_fp_f/STS14076-TET2-3-fp_S363_L001_R1_001.fasta
253
0
6
253
/Users/depaolir/Desktop/FPFTA_200916/fasta/fp/TET2_3_fp_f/STS14099-TET2-3-fp_S358_L001_R1_001.fasta
896
1
25
897
/Users/depaolir/Desktop/FPFTA_200916/fasta/fp/TET2_3_fp_f/STS15013-TET2-3-fp_S346_L001_R1_001.fasta
408
0
12
408
/Users/depaolir/Desktop/FPFTA_200916/fasta/fp/TET2_3_fp_f/STS15020-TET2-3-fp_S335_L001_R1_001.fasta
1135
45
28
1180
/Users/depaolir/Desktop/FPFTA_200916/fasta/fp/TET2_3_fp_f/STS15024-TET2-3-fp_S344_L001_R1_001.fasta
125
1
2
126
/Users/depaolir/Desktop/FPFTA_200916/fasta/fp/TET2_3_fp_f/STS15025-TET2-3-fp_S321_L001_R1_001.fasta
1593
9
45
1602
/Users/depaolir/Desktop/FPFTA_200916/fasta/fp/TET2_3_fp_f/STS15026-TET2-3-fp_S345_L001_R1_001.fasta
284
0
11
284
/Users/depaolir/Desktop/FPFTA_200916/fasta/fp/TET2_3_fp_f/STS15031-TET2-3-fp_S336_L001_R1_001.fasta
506
0
5
506
/Users/depaolir/Desktop/FPFTA_200916/fasta/fp/TET2_3_fp_f/STS15037-TET2-3-fp_S324_L001_R1_001.fasta
562
3
18
565
/Users/depaolir/Desktop/FPFTA_200916/fasta/fp/TET2_3_fp_f/STS15039-TET2-3-fp_S337_L001_R1_001.fasta
32
0
2
32
/Users/depaolir/Desktop/FPFTA_200916/fasta/fp/TET2_3_fp_f/STS15041-TET2-3-fp_S347_L001_R1_001.fasta
428
1
8
429
/Users/depaolir/Desktop/FPFTA_200916/fasta/fp/TET2_3_fp_f/STS15044-TET2-3-fp_S327_L001_R1_001.fasta
433
0
5
433
/Users/depaolir/Desktop/FPFTA_200916/fasta/fp/TET2_3_fp_f/STS15046-TET2-3-fp_S341_L001_R1_001.fasta
11
0
0
11
/Users/depaolir/Desktop/FPFTA_200916/fasta/fp/TET2_3_fp_f/STS15047-TET2-3-fp_S338_L001_R1_001.fasta
325
0
13
325
/Users/depaolir/Desktop/FPFTA_200916/fasta/fp/TET2_3_fp_f/STS15057-TET2-3-fp_S342_L001_R1_001.fasta
7
0
2
7
/Users/depaolir/Desktop/FPFTA_200916/fasta/fp/TET2_3_fp_f/STS15065-TET2-3-fp_S328_L001_R1_001.fasta
458
0
9
458
/Users/depaolir/Desktop/FPFTA_200916/fasta/fp/TET2_3_fp_f/STS15073-TET2-3-fp_S329_L001_R1_001.fasta
462
0
13
462
/Users/depaolir/Desktop/FPFTA_200916/fasta/fp/TET2_3_fp_f/STS15075-TET2-3-fp_S343_L001_R1_001.fasta
347
1
8
348
/Users/depaolir/Desktop/FPFTA_200916/fasta/fp/TET2_3_fp_f/STS15076-TET2-3-fp_S325_L001_R1_001.fasta
699
3
22
702
/Users/depaolir/Desktop/FPFTA_200916/fasta/fp/TET2_3_fp_f/STS15077-TET2-3-fp_S330_L001_R1_001.fasta
450
0
10
450
/Users/depaolir/Desktop/FPFTA_200916/fasta/fp/TET2_3_fp_f/STS15087-TET2-3-fp_S334_L001_R1_001.fasta
564
1
14
565
/Users/depaolir/Desktop/FPFTA_200916/fasta/fp/TET2_3_fp_f/STS15091-TET2-3-fp_S326_L001_R1_001.fasta
415
0
10
415
/Users/depaolir/Desktop/FPFTA_200916/fasta/fp/TET2_3_fp_f/STS15099-TET2-3-fp_S331_L001_R1_001.fasta
427
0
14
427
/Users/depaolir/Desktop/FPFTA_200916/fasta/fp/TET2_3_fp_f/STS15103-TET2-3-fp_S322_L001_R1_001.fasta
876
0
19
876
/Users/depaolir/Desktop/FPFTA_200916/fasta/fp/TET2_3_fp_f/STS15106-TET2-3-fp_S323_L001_R1_001.fasta
191
0
5
191
/Users/depaolir/Desktop/FPFTA_200916/fasta/fp/TET2_3_fp_f/STS15111-TET2-3-fp_S332_L001_R1_001.fasta
1098
0
27
1098
/Users/depaolir/Desktop/FPFTA_200916/fasta/fp/TET2_3_fp_f/STS15116-TET2-3-fp_S333_L001_R1_001.fasta
481
0
9
481
/Users/depaolir/Desktop/FPFTA_200916/fasta/fp/TET2_3_fp_f/STS16005-TET2-3-fp_S339_L001_R1_001.fasta
175
11
8
186
/Users/depaolir/Desktop/FPFTA_200916/fasta/fp/TET2_3_fp_f/STS16006-TET2-3-fp_S340_L001_R1_001.fasta
653
1
13
654
/Users/depaolir/Desktop/FPFTA_200916/fasta/fp/TET2_3_fp_f/STS14005-TET2-3-fp_S353_L001_R1_001.fasta
852	835
6	9
1	15
858	844
/Users/depaolir/Desktop/FPFTA_200916/fasta/fp/TET2_3_fp_f/STS14006-TET2-3-fp_S362_L001_R1_001.fasta
283	282
4	0
0	5
287	282
/Users/depaolir/Desktop/FPFTA_200916/fasta/fp/TET2_3_fp_f/STS14011-TET2-3-fp_S359_L001_R1_001.fasta
276	265
1	8
1	5
277	273
/Users/depaolir/Desktop/FPFTA_200916/fasta/fp/TET2_3_fp_f/STS14016-TET2-3-fp_S349_L001_R1_001.fasta
534	525
3	3
0	9
537	528
/Users/depaolir/Desktop/FPFTA_200916/fasta/fp/TET2_3_fp_f/STS14017-TET2-3-fp_S350_L001_R1_001.fasta
303	302
1	0
1	3
304	302
/Users/depaolir/Desktop/FPFTA_200916/fasta/fp/TET2_3_fp_f/STS14022-TET2-3-fp_S351_L001_R1_001.fasta
1229	1215
3	8
0	9
1232	1223
/Users/depaolir/Desktop/FPFTA_200916/fasta/fp/TET2_3_fp_f/STS14023-TET2-3-fp_S352_L001_R1_001.fasta
246	242
4	7
1	2
250	249
/Users/depaolir/Desktop/FPFTA_200916/fasta/fp/TET2_3_fp_f/STS14030-TET2-3-fp_S360_L001_R1_001.fasta
413	410
4	0
1	8
417	410
/Users/depaolir/Desktop/FPFTA_200916/fasta/fp/TET2_3_fp_f/STS14035-TET2-3-fp_S354_L001_R1_001.fasta
409	416
11	2
0	2
420	418
/Users/depaolir/Desktop/FPFTA_200916/fasta/fp/TET2_3_fp_f/STS14036-TET2-3-fp_S355_L001_R1_001.fasta
149	143
1	0
0	7
150	143
/Users/depaolir/Desktop/FPFTA_200916/fasta/fp/TET2_3_fp_f/STS14040-TET2-3-fp_S356_L001_R1_001.fasta
81	83
2	0
0	0
83	83
/Users/depaolir/Desktop/FPFTA_200916/fasta/fp/TET2_3_fp_f/STS14050-TET2-3-fp_S364_L001_R1_001.fasta
351	348
1	0
0	4
352	348
/Users/depaolir/Desktop/FPFTA_200916/fasta/fp/TET2_3_fp_f/STS14059-TET2-3-fp_S361_L001_R1_001.fasta
325	322
3	1
0	5
328	323
/Users/depaolir/Desktop/FPFTA_200916/fasta/fp/TET2_3_fp_f/STS14064-TET2-3-fp_S357_L001_R1_001.fasta
71	71
0	0
1	1
71	71
/Users/depaolir/Desktop/FPFTA_200916/fasta/fp/TET2_3_fp_f/STS14074-TET2-3-fp_S348_L001_R1_001.fasta
614	613
1	0
2	4
615	613
/Users/depaolir/Desktop/FPFTA_200916/fasta/fp/TET2_3_fp_f/STS14076-TET2-3-fp_S363_L001_R1_001.fasta
258	257
1	2
0	0
259	259
/Users/depaolir/Desktop/FPFTA_200916/fasta/fp/TET2_3_fp_f/STS14099-TET2-3-fp_S358_L001_R1_001.fasta
918	912
3	2
1	8
921	914
/Users/depaolir/Desktop/FPFTA_200916/fasta/fp/TET2_3_fp_f/STS15013-TET2-3-fp_S346_L001_R1_001.fasta
414	414
2	0
4	6
416	414
/Users/depaolir/Desktop/FPFTA_200916/fasta/fp/TET2_3_fp_f/STS15020-TET2-3-fp_S335_L001_R1_001.fasta
1190	1078
14	101
4	29
1204	1179
/Users/depaolir/Desktop/FPFTA_200916/fasta/fp/TET2_3_fp_f/STS15024-TET2-3-fp_S344_L001_R1_001.fasta
127	116
1	10
0	2
128	126
/Users/depaolir/Desktop/FPFTA_200916/fasta/fp/TET2_3_fp_f/STS15025-TET2-3-fp_S321_L001_R1_001.fasta
1640	1634
5	1
2	12
1645	1635
/Users/depaolir/Desktop/FPFTA_200916/fasta/fp/TET2_3_fp_f/STS15026-TET2-3-fp_S345_L001_R1_001.fasta
292	269
2	18
1	8
294	287
/Users/depaolir/Desktop/FPFTA_200916/fasta/fp/TET2_3_fp_f/STS15031-TET2-3-fp_S336_L001_R1_001.fasta
503	506
8	0
0	5
511	506
/Users/depaolir/Desktop/FPFTA_200916/fasta/fp/TET2_3_fp_f/STS15037-TET2-3-fp_S324_L001_R1_001.fasta
580	575
2	1
1	7
582	576
/Users/depaolir/Desktop/FPFTA_200916/fasta/fp/TET2_3_fp_f/STS15039-TET2-3-fp_S337_L001_R1_001.fasta
34	34
0	0
0	0
34	34
/Users/depaolir/Desktop/FPFTA_200916/fasta/fp/TET2_3_fp_f/STS15041-TET2-3-fp_S347_L001_R1_001.fasta
434	430
2	0
1	7
436	430
/Users/depaolir/Desktop/FPFTA_200916/fasta/fp/TET2_3_fp_f/STS15044-TET2-3-fp_S327_L001_R1_001.fasta
437	427
1	2
0	9
438	429
/Users/depaolir/Desktop/FPFTA_200916/fasta/fp/TET2_3_fp_f/STS15046-TET2-3-fp_S341_L001_R1_001.fasta
11	11
0	0
0	0
11	11
/Users/depaolir/Desktop/FPFTA_200916/fasta/fp/TET2_3_fp_f/STS15047-TET2-3-fp_S338_L001_R1_001.fasta
335	330
0	2
3	6
335	332
/Users/depaolir/Desktop/FPFTA_200916/fasta/fp/TET2_3_fp_f/STS15057-TET2-3-fp_S342_L001_R1_001.fasta
8	8
0	0
1	1
8	8
/Users/depaolir/Desktop/FPFTA_200916/fasta/fp/TET2_3_fp_f/STS15065-TET2-3-fp_S328_L001_R1_001.fasta
466	465
0	0
1	2
466	465
/Users/depaolir/Desktop/FPFTA_200916/fasta/fp/TET2_3_fp_f/STS15073-TET2-3-fp_S329_L001_R1_001.fasta
473	467
1	3
1	5
474	470
/Users/depaolir/Desktop/FPFTA_200916/fasta/fp/TET2_3_fp_f/STS15075-TET2-3-fp_S343_L001_R1_001.fasta
354	350
1	2
1	4
355	352
/Users/depaolir/Desktop/FPFTA_200916/fasta/fp/TET2_3_fp_f/STS15076-TET2-3-fp_S325_L001_R1_001.fasta
722	719
1	0
1	5
723	719
/Users/depaolir/Desktop/FPFTA_200916/fasta/fp/TET2_3_fp_f/STS15077-TET2-3-fp_S330_L001_R1_001.fasta
456	450
2	3
2	7
458	453
/Users/depaolir/Desktop/FPFTA_200916/fasta/fp/TET2_3_fp_f/STS15087-TET2-3-fp_S334_L001_R1_001.fasta
575	570
2	3
2	6
577	573
/Users/depaolir/Desktop/FPFTA_200916/fasta/fp/TET2_3_fp_f/STS15091-TET2-3-fp_S326_L001_R1_001.fasta
424	353
1	69
0	3
425	422
/Users/depaolir/Desktop/FPFTA_200916/fasta/fp/TET2_3_fp_f/STS15099-TET2-3-fp_S331_L001_R1_001.fasta
432	431
5	0
4	10
437	431
/Users/depaolir/Desktop/FPFTA_200916/fasta/fp/TET2_3_fp_f/STS15103-TET2-3-fp_S322_L001_R1_001.fasta
892	886
3	3
0	6
895	889
/Users/depaolir/Desktop/FPFTA_200916/fasta/fp/TET2_3_fp_f/STS15106-TET2-3-fp_S323_L001_R1_001.fasta
195	192
1	0
0	4
196	192
/Users/depaolir/Desktop/FPFTA_200916/fasta/fp/TET2_3_fp_f/STS15111-TET2-3-fp_S332_L001_R1_001.fasta
1121	1114
4	3
0	8
1125	1117
/Users/depaolir/Desktop/FPFTA_200916/fasta/fp/TET2_3_fp_f/STS15116-TET2-3-fp_S333_L001_R1_001.fasta
486	478
2	2
2	10
488	480
/Users/depaolir/Desktop/FPFTA_200916/fasta/fp/TET2_3_fp_f/STS16005-TET2-3-fp_S339_L001_R1_001.fasta
181	179
10	11
3	4
191	190
/Users/depaolir/Desktop/FPFTA_200916/fasta/fp/TET2_3_fp_f/STS16006-TET2-3-fp_S340_L001_R1_001.fasta
659	652
6	2
2	13
665	654
/Users/depaolir/Desktop/FPFTA_200916/fasta/fp/TET2_3_fp_r/STS14005-TET2-3-fp_S353_L001_R2_001.fasta
514	789
277	0
10	12
791	789
/Users/depaolir/Desktop/FPFTA_200916/fasta/fp/TET2_3_fp_r/STS14006-TET2-3-fp_S362_L001_R2_001.fasta
254	271
16	0
2	1
270	271
/Users/depaolir/Desktop/FPFTA_200916/fasta/fp/TET2_3_fp_r/STS14011-TET2-3-fp_S359_L001_R2_001.fasta
259	259
0	0
5	5
259	259
/Users/depaolir/Desktop/FPFTA_200916/fasta/fp/TET2_3_fp_r/STS14016-TET2-3-fp_S349_L001_R2_001.fasta
421	469
69	20
4	5
490	489
/Users/depaolir/Desktop/FPFTA_200916/fasta/fp/TET2_3_fp_r/STS14017-TET2-3-fp_S350_L001_R2_001.fasta
230	278
48	0
3	3
278	278
/Users/depaolir/Desktop/FPFTA_200916/fasta/fp/TET2_3_fp_r/STS14022-TET2-3-fp_S351_L001_R2_001.fasta
1114	1117
3	0
12	12
1117	1117
/Users/depaolir/Desktop/FPFTA_200916/fasta/fp/TET2_3_fp_r/STS14023-TET2-3-fp_S352_L001_R2_001.fasta
228	229
2	1
3	3
230	230
/Users/depaolir/Desktop/FPFTA_200916/fasta/fp/TET2_3_fp_r/STS14030-TET2-3-fp_S360_L001_R2_001.fasta
372	372
0	1
9	8
372	373
/Users/depaolir/Desktop/FPFTA_200916/fasta/fp/TET2_3_fp_r/STS14035-TET2-3-fp_S354_L001_R2_001.fasta
382	382
0	0
4	4
382	382
/Users/depaolir/Desktop/FPFTA_200916/fasta/fp/TET2_3_fp_r/STS14036-TET2-3-fp_S355_L001_R2_001.fasta
143	144
0	0
2	1
143	144
/Users/depaolir/Desktop/FPFTA_200916/fasta/fp/TET2_3_fp_r/STS14040-TET2-3-fp_S356_L001_R2_001.fasta
71	72
1	0
3	3
72	72
/Users/depaolir/Desktop/FPFTA_200916/fasta/fp/TET2_3_fp_r/STS14050-TET2-3-fp_S364_L001_R2_001.fasta
329	329
0	0
3	3
329	329
/Users/depaolir/Desktop/FPFTA_200916/fasta/fp/TET2_3_fp_r/STS14059-TET2-3-fp_S361_L001_R2_001.fasta
304	304
0	0
2	2
304	304
/Users/depaolir/Desktop/FPFTA_200916/fasta/fp/TET2_3_fp_r/STS14064-TET2-3-fp_S357_L001_R2_001.fasta
65	66
1	1
2	1
66	67
/Users/depaolir/Desktop/FPFTA_200916/fasta/fp/TET2_3_fp_r/STS14074-TET2-3-fp_S348_L001_R2_001.fasta
569	569
1	0
7	8
570	569
/Users/depaolir/Desktop/FPFTA_200916/fasta/fp/TET2_3_fp_r/STS14076-TET2-3-fp_S363_L001_R2_001.fasta
246	238
0	8
0	0
246	246
/Users/depaolir/Desktop/FPFTA_200916/fasta/fp/TET2_3_fp_r/STS14099-TET2-3-fp_S358_L001_R2_001.fasta
850	849
1	0
7	9
851	849
/Users/depaolir/Desktop/FPFTA_200916/fasta/fp/TET2_3_fp_r/STS15013-TET2-3-fp_S346_L001_R2_001.fasta
372	378
5	0
2	1
377	378
/Users/depaolir/Desktop/FPFTA_200916/fasta/fp/TET2_3_fp_r/STS15020-TET2-3-fp_S335_L001_R2_001.fasta
996	1106
111	1
9	9
1107	1107
/Users/depaolir/Desktop/FPFTA_200916/fasta/fp/TET2_3_fp_r/STS15024-TET2-3-fp_S344_L001_R2_001.fasta
105	116
10	0
2	1
115	116
/Users/depaolir/Desktop/FPFTA_200916/fasta/fp/TET2_3_fp_r/STS15025-TET2-3-fp_S321_L001_R2_001.fasta
1016	1510
499	4
22	23
1515	1514
/Users/depaolir/Desktop/FPFTA_200916/fasta/fp/TET2_3_fp_r/STS15026-TET2-3-fp_S345_L001_R2_001.fasta
193	267
79	5
3	3
272	272
/Users/depaolir/Desktop/FPFTA_200916/fasta/fp/TET2_3_fp_r/STS15031-TET2-3-fp_S336_L001_R2_001.fasta
471	473
1	0
7	6
472	473
/Users/depaolir/Desktop/FPFTA_200916/fasta/fp/TET2_3_fp_r/STS15037-TET2-3-fp_S324_L001_R2_001.fasta
519	523
4	0
11	11
523	523
/Users/depaolir/Desktop/FPFTA_200916/fasta/fp/TET2_3_fp_r/STS15039-TET2-3-fp_S337_L001_R2_001.fasta
33	33
0	0
0	0
33	33
/Users/depaolir/Desktop/FPFTA_200916/fasta/fp/TET2_3_fp_r/STS15041-TET2-3-fp_S347_L001_R2_001.fasta
151	394
242	0
9	8
393	394
/Users/depaolir/Desktop/FPFTA_200916/fasta/fp/TET2_3_fp_r/STS15044-TET2-3-fp_S327_L001_R2_001.fasta
393	395
0	0
6	4
393	395
/Users/depaolir/Desktop/FPFTA_200916/fasta/fp/TET2_3_fp_r/STS15046-TET2-3-fp_S341_L001_R2_001.fasta
11	11
0	0
0	0
11	11
/Users/depaolir/Desktop/FPFTA_200916/fasta/fp/TET2_3_fp_r/STS15047-TET2-3-fp_S338_L001_R2_001.fasta
310	310
0	0
2	2
310	310
/Users/depaolir/Desktop/FPFTA_200916/fasta/fp/TET2_3_fp_r/STS15057-TET2-3-fp_S342_L001_R2_001.fasta
4	5
1	0
1	1
5	5
/Users/depaolir/Desktop/FPFTA_200916/fasta/fp/TET2_3_fp_r/STS15065-TET2-3-fp_S328_L001_R2_001.fasta
426	430
3	0
8	7
429	430
/Users/depaolir/Desktop/FPFTA_200916/fasta/fp/TET2_3_fp_r/STS15073-TET2-3-fp_S329_L001_R2_001.fasta
407	413
6	0
6	6
413	413
/Users/depaolir/Desktop/FPFTA_200916/fasta/fp/TET2_3_fp_r/STS15075-TET2-3-fp_S343_L001_R2_001.fasta
338	339
1	0
5	5
339	339
/Users/depaolir/Desktop/FPFTA_200916/fasta/fp/TET2_3_fp_r/STS15076-TET2-3-fp_S325_L001_R2_001.fasta
666	665
0	0
8	9
666	665
/Users/depaolir/Desktop/FPFTA_200916/fasta/fp/TET2_3_fp_r/STS15077-TET2-3-fp_S330_L001_R2_001.fasta
422	416
1	7
6	6
423	423
/Users/depaolir/Desktop/FPFTA_200916/fasta/fp/TET2_3_fp_r/STS15087-TET2-3-fp_S334_L001_R2_001.fasta
541	540
0	2
4	3
541	542
/Users/depaolir/Desktop/FPFTA_200916/fasta/fp/TET2_3_fp_r/STS15091-TET2-3-fp_S326_L001_R2_001.fasta
391	391
0	0
5	5
391	391
/Users/depaolir/Desktop/FPFTA_200916/fasta/fp/TET2_3_fp_r/STS15099-TET2-3-fp_S331_L001_R2_001.fasta
400	402
2	0
5	5
402	402
/Users/depaolir/Desktop/FPFTA_200916/fasta/fp/TET2_3_fp_r/STS15103-TET2-3-fp_S322_L001_R2_001.fasta
834	840
6	1
12	11
840	841
/Users/depaolir/Desktop/FPFTA_200916/fasta/fp/TET2_3_fp_r/STS15106-TET2-3-fp_S323_L001_R2_001.fasta
181	181
0	0
1	1
181	181
/Users/depaolir/Desktop/FPFTA_200916/fasta/fp/TET2_3_fp_r/STS15111-TET2-3-fp_S332_L001_R2_001.fasta
1044	1048
5	0
12	13
1049	1048
/Users/depaolir/Desktop/FPFTA_200916/fasta/fp/TET2_3_fp_r/STS15116-TET2-3-fp_S333_L001_R2_001.fasta
450	448
0	2
20	20
450	450
/Users/depaolir/Desktop/FPFTA_200916/fasta/fp/TET2_3_fp_r/STS16005-TET2-3-fp_S339_L001_R2_001.fasta
175	174
0	1
3	3
175	175
/Users/depaolir/Desktop/FPFTA_200916/fasta/fp/TET2_3_fp_r/STS16006-TET2-3-fp_S340_L001_R2_001.fasta
604	603
0	0
4	5
604	603
/Users/depaolir/Desktop/FPFTA_200916/fasta/fp/TET2_3_fp_r/STS14005-TET2-3-fp_S353_L001_R2_001.fasta
795
3
3
798
/Users/depaolir/Desktop/FPFTA_200916/fasta/fp/TET2_3_fp_r/STS14006-TET2-3-fp_S362_L001_R2_001.fasta
270
0
2
270
/Users/depaolir/Desktop/FPFTA_200916/fasta/fp/TET2_3_fp_r/STS14011-TET2-3-fp_S359_L001_R2_001.fasta
260
0
4
260
/Users/depaolir/Desktop/FPFTA_200916/fasta/fp/TET2_3_fp_r/STS14016-TET2-3-fp_S349_L001_R2_001.fasta
306
1
187
307
/Users/depaolir/Desktop/FPFTA_200916/fasta/fp/TET2_3_fp_r/STS14017-TET2-3-fp_S350_L001_R2_001.fasta
279
0
2
279
/Users/depaolir/Desktop/FPFTA_200916/fasta/fp/TET2_3_fp_r/STS14022-TET2-3-fp_S351_L001_R2_001.fasta
367
1
761
368
/Users/depaolir/Desktop/FPFTA_200916/fasta/fp/TET2_3_fp_r/STS14023-TET2-3-fp_S352_L001_R2_001.fasta
228
1
4
229
/Users/depaolir/Desktop/FPFTA_200916/fasta/fp/TET2_3_fp_r/STS14030-TET2-3-fp_S360_L001_R2_001.fasta
376
5
0
381
/Users/depaolir/Desktop/FPFTA_200916/fasta/fp/TET2_3_fp_r/STS14035-TET2-3-fp_S354_L001_R2_001.fasta
384
0
2
384
/Users/depaolir/Desktop/FPFTA_200916/fasta/fp/TET2_3_fp_r/STS14036-TET2-3-fp_S355_L001_R2_001.fasta
141
1
3
142
/Users/depaolir/Desktop/FPFTA_200916/fasta/fp/TET2_3_fp_r/STS14040-TET2-3-fp_S356_L001_R2_001.fasta
75
0
0
75
/Users/depaolir/Desktop/FPFTA_200916/fasta/fp/TET2_3_fp_r/STS14050-TET2-3-fp_S364_L001_R2_001.fasta
183
145
4
328
/Users/depaolir/Desktop/FPFTA_200916/fasta/fp/TET2_3_fp_r/STS14059-TET2-3-fp_S361_L001_R2_001.fasta
305
0
1
305
/Users/depaolir/Desktop/FPFTA_200916/fasta/fp/TET2_3_fp_r/STS14064-TET2-3-fp_S357_L001_R2_001.fasta
67
1
0
68
/Users/depaolir/Desktop/FPFTA_200916/fasta/fp/TET2_3_fp_r/STS14074-TET2-3-fp_S348_L001_R2_001.fasta
563
11
3
574
/Users/depaolir/Desktop/FPFTA_200916/fasta/fp/TET2_3_fp_r/STS14076-TET2-3-fp_S363_L001_R2_001.fasta
242
0
4
242
/Users/depaolir/Desktop/FPFTA_200916/fasta/fp/TET2_3_fp_r/STS14099-TET2-3-fp_S358_L001_R2_001.fasta
846
2
10
848
/Users/depaolir/Desktop/FPFTA_200916/fasta/fp/TET2_3_fp_r/STS15013-TET2-3-fp_S346_L001_R2_001.fasta
374
0
5
374
/Users/depaolir/Desktop/FPFTA_200916/fasta/fp/TET2_3_fp_r/STS15020-TET2-3-fp_S335_L001_R2_001.fasta
324
1
791
325
/Users/depaolir/Desktop/FPFTA_200916/fasta/fp/TET2_3_fp_r/STS15024-TET2-3-fp_S344_L001_R2_001.fasta
117
0
0
117
/Users/depaolir/Desktop/FPFTA_200916/fasta/fp/TET2_3_fp_r/STS15025-TET2-3-fp_S321_L001_R2_001.fasta
1520
1
16
1521
/Users/depaolir/Desktop/FPFTA_200916/fasta/fp/TET2_3_fp_r/STS15026-TET2-3-fp_S345_L001_R2_001.fasta
272
1
2
273
/Users/depaolir/Desktop/FPFTA_200916/fasta/fp/TET2_3_fp_r/STS15031-TET2-3-fp_S336_L001_R2_001.fasta
477
0
2
477
/Users/depaolir/Desktop/FPFTA_200916/fasta/fp/TET2_3_fp_r/STS15037-TET2-3-fp_S324_L001_R2_001.fasta
527
5
2
532
/Users/depaolir/Desktop/FPFTA_200916/fasta/fp/TET2_3_fp_r/STS15039-TET2-3-fp_S337_L001_R2_001.fasta
33
0
0
33
/Users/depaolir/Desktop/FPFTA_200916/fasta/fp/TET2_3_fp_r/STS15041-TET2-3-fp_S347_L001_R2_001.fasta
399
0
3
399
/Users/depaolir/Desktop/FPFTA_200916/fasta/fp/TET2_3_fp_r/STS15044-TET2-3-fp_S327_L001_R2_001.fasta
397
0
2
397
/Users/depaolir/Desktop/FPFTA_200916/fasta/fp/TET2_3_fp_r/STS15046-TET2-3-fp_S341_L001_R2_001.fasta
11
0
0
11
/Users/depaolir/Desktop/FPFTA_200916/fasta/fp/TET2_3_fp_r/STS15047-TET2-3-fp_S338_L001_R2_001.fasta
310
0
2
310
/Users/depaolir/Desktop/FPFTA_200916/fasta/fp/TET2_3_fp_r/STS15057-TET2-3-fp_S342_L001_R2_001.fasta
6
0
0
6
/Users/depaolir/Desktop/FPFTA_200916/fasta/fp/TET2_3_fp_r/STS15065-TET2-3-fp_S328_L001_R2_001.fasta
436
0
1
436
/Users/depaolir/Desktop/FPFTA_200916/fasta/fp/TET2_3_fp_r/STS15073-TET2-3-fp_S329_L001_R2_001.fasta
412
1
6
413
/Users/depaolir/Desktop/FPFTA_200916/fasta/fp/TET2_3_fp_r/STS15075-TET2-3-fp_S343_L001_R2_001.fasta
341
0
3
341
/Users/depaolir/Desktop/FPFTA_200916/fasta/fp/TET2_3_fp_r/STS15076-TET2-3-fp_S325_L001_R2_001.fasta
664
1
9
665
/Users/depaolir/Desktop/FPFTA_200916/fasta/fp/TET2_3_fp_r/STS15077-TET2-3-fp_S330_L001_R2_001.fasta
426
1
2
427
/Users/depaolir/Desktop/FPFTA_200916/fasta/fp/TET2_3_fp_r/STS15087-TET2-3-fp_S334_L001_R2_001.fasta
517
26
2
543
/Users/depaolir/Desktop/FPFTA_200916/fasta/fp/TET2_3_fp_r/STS15091-TET2-3-fp_S326_L001_R2_001.fasta
379
0
17
379
/Users/depaolir/Desktop/FPFTA_200916/fasta/fp/TET2_3_fp_r/STS15099-TET2-3-fp_S331_L001_R2_001.fasta
407
0
0
407
/Users/depaolir/Desktop/FPFTA_200916/fasta/fp/TET2_3_fp_r/STS15103-TET2-3-fp_S322_L001_R2_001.fasta
846
1
5
847
/Users/depaolir/Desktop/FPFTA_200916/fasta/fp/TET2_3_fp_r/STS15106-TET2-3-fp_S323_L001_R2_001.fasta
176
0
6
176
/Users/depaolir/Desktop/FPFTA_200916/fasta/fp/TET2_3_fp_r/STS15111-TET2-3-fp_S332_L001_R2_001.fasta
1051
4
6
1055
/Users/depaolir/Desktop/FPFTA_200916/fasta/fp/TET2_3_fp_r/STS15116-TET2-3-fp_S333_L001_R2_001.fasta
453
1
16
454
/Users/depaolir/Desktop/FPFTA_200916/fasta/fp/TET2_3_fp_r/STS16005-TET2-3-fp_S339_L001_R2_001.fasta
126
49
3
175
/Users/depaolir/Desktop/FPFTA_200916/fasta/fp/TET2_3_fp_r/STS16006-TET2-3-fp_S340_L001_R2_001.fasta
337
0
271
337
