# Supplementary material for: DNA methylation levels in candidate genes associated with chronological age in mammals are not conserved in a long-lived seabird
Source: PLoS One. 2017 Dec 7;12(12):e0189181. doi: 10.1371/journal.pone.0189181 (PMC5720723; doi:10.1371/journal.pone.0189181)
Supplement: S10 File — (PY) [file pone.0189181.s015.py]

#! /usr/bin/python

# Script that reads in folder of fasta files and calculates % methylation @ given CpG (index) positions.
# Met results are exported to a .csv file. Read metrics are exported to a separate .csv file.

import sys
import os
import subprocess
import csv
import argparse

indeces = []


# Get args from command line
argsIn=sys.argv[1:]
for a in range(len(argsIn)):	
	if argsIn[a]=='-in':
		#filename = argsIn[a+1]
		rootdir = argsIn[a+1]
		
	if argsIn[a]=='-dir':
		direction = argsIn[a+1]
		
	if argsIn[a]=='-indeces':
		indeces = (argsIn[a+1])
		indeces = indeces.split(',')
		
	if argsIn[a]=='-core':
		core = argsIn[a+1]
		
		
		
#Get list of files to process from input directory
filelist=os.listdir(rootdir)	
print filelist

#print filename
print direction		

indeces = map(int, indeces)
print indeces

# FASTA function - Reads a .fasta text file and returns lists of names and sequences	
def readFasta(text):
	
	lines=text.split('>')[1:]
	names=[]
	seqs=[]
	
	for a in lines:
		line=a.split('\n')
		name='>'+line[0]+'\n'
		seq=''.join(line[1:])+'\n'
		names.append(name)
		seqs.append(seq)
		
	return names,seqs

# Methylation function F + R
def calc_met(fasta, genei, core): 	#e.g. ASPA list of index locations fwd and rvr be different - need separate lists
	
	# Define vars
	genex = 0							# Position in given amplicon index list
	per_met = []						# Create empty list to receive % methylation
	CG_counts = []						# Create empty list to receive CG count
	TG_counts = []						# Create empty list to receive TG count
	fail_counts = []					# Create empty list to receive failed count
	total_counts = []					# Create empty list to receive total count
	
	
	gene_count = len(genei)				# Length of given list of CpG sites
	print 'The CpG index count is : ' + str(gene_count)
	
	
	while gene_count != 0:
				
			cg_count = 0.0 				# Floating pt. for accurate div later
			tg_count = 0.0
			non_count = 0.0
			total_count = 0.0			# Total read count per index
			per_meti = 0.0
			
			for seq in fasta:				
				
				seq = align5prime(seq,core)						# Call alignment function
				#print seq										# Error checking
				c_count = 0.0
				t_count = 0.0
				
				if direction == 'F':
					if seq[genei[genex]] == 'C' and seq[genei[genex]+1] == 'G':			# Check given sequence position.
						c_count = c_count + 1											# Count Cs at specific location 
						#print c_count
											
					elif seq[genei[genex]] == 'T' and seq[genei[genex]+1] == 'G':
						t_count = t_count + 1											# Count Ts at specific location 
						#print t_count
						
					else:
						#print 'Not CpG pair'					# Error report
						#print seq								# The error sequence
						non_count = non_count + 1
							
					# Base counting	
					cg_count = cg_count+c_count 				# Contin. count of CG
					#print cg_count								# Check counts
					tg_count = tg_count+t_count			 		# Contin. count of TG
					#print tg_count
					
				elif direction == 'R':
					if seq[genei[genex]] == 'G' and seq[genei[genex]-1] == 'C':			# Check given sequence position.
						c_count = c_count + 1											# Count Cs at specific location 
						#print c_count
											
					elif seq[genei[genex]] == 'A' and seq[genei[genex]-1] == 'C':
						t_count = t_count + 1											# Count Ts at specific location 
						#print t_count
						
					else:
						#print 'Not CpG pair'					# Error report
						non_count = non_count + 1
							
					# Base counting	
					cg_count = cg_count+c_count 				# Contin. count of CG
					#print cg_count								# Check counts
					tg_count = tg_count+t_count			 		# Contin. count of TG
					#print tg_count
				else:
					sys.exit('You messed up, check args')
				
			# Calculate total number of reads for given index	
			total_count = cg_count+tg_count
			print 'There are', cg_count ,'CG reads'
			print 'There are', tg_count ,'TG reads'
			print 'There are', total_count ,'total reads'
			print 'There are', non_count ,'non CpG reads'
			
			CG_counts.append(cg_count)
			TG_counts.append(tg_count)
			fail_counts.append(non_count)
			total_counts.append(total_count)
			
			
			# Calculate % methylation for given index and add to list of results
			if total_count != 0:
				per_meti = cg_count/total_count 			# Beta value
				per_met.append(per_meti)					# Append value to list
				print per_met
			else:
				per_met.append(0)
				print 'No CpGs at location'
			
			genex = genex + 1						# Move forward in the given index list
			gene_count = gene_count - 1				# Repeat % calculation for each CpG site until given index list is 0
			print gene_count
			print 'End of a loop \n'
			
			
	return per_met, CG_counts, TG_counts, fail_counts, total_counts

#Function to align 5' sequence end
def align5prime(seq,core):
	i = seq.find(core)
	
	#If the core sequence is not present
	if i == -1:
		seq = seq						# returnNone causes error in run - return seq unchanged
		
	#If the core sequence is offset from 0, trim excess bases, or return as is if already right
	if i > 0:
		seqr = seq[i:]
		#print len(seqr)
		#print indeces[-1]
		
		if len(seqr) <= indeces[-1]:
			seq = seq
		else:
			seq = seqr
			
	
	return seq


# Export methylation function
def export_results(met, name, dire):
	with open('result.csv', 'a') as f:	# append to existing file
		writer = csv.writer(f)
		namel = []
		namel.append(name[:])			# Make name something writerow likes
		#print name
		
		writer.writerow(namel)			# Write sample name
		writer.writerow(dire)			# Write direction
		writer.writerow(met)			# Write result

	print 'Exported results!'
	

# Export metrics
def export_metrics(cg, tg, fa, tt, name):
	with open('metrics.csv', 'a') as f:	# append to existing file
		writer = csv.writer(f)
		namel = []
		namel.append(name[:])			# Make name something writerow likes
		#print name
		
		writer.writerow(namel)			# Write sample name
		writer.writerow(cg)				# Write cg count
		writer.writerow(tg)				# Write tg count		
		writer.writerow(fa)				# Write failed counts
		writer.writerow(tt)				# Write total seqs
		
		print 'Exported metrics!'
		

for a in filelist:
	filename = rootdir+a
	print filename

	
	#Change the path to open the file you want	
	fastaFile = open(filename)			# e.g. /Users/depaolir/Desktop/outtest/STS16001-ASPA_S92_L001_R1_001.fasta
	text = fastaFile.read()
	names,seqs = readFasta(text)
	print seqs[0:3]						# Test function of list
	print len(seqs)						# Total number of reads


	export = []							# Empty lists to take return from methylation function
	cg = []
	tg = []
	fail = []
	total = []
						
	# Run calc_met function - assign return value to result list
	export, cg, tg, fail, total = calc_met(seqs, indeces, core)	# Change second arg to current CpGs in target gene
							
	#print export
	
	# Results manipulation
	res_list = len(export)
	print 'There are ' + str(res_list) + ' methylation results'
	results = []
	results = list(indeces)				# Create copy of indeces for results list
	i = 1
	a = 0

	while res_list != 0:
		results.insert(i,export[a])
		i = i+2
		a = a+1
		res_list = res_list - 1
		#print 'End loop \n'
		
	print results

	#print indeces


	# Run export and metrics write to .csv
	export_results(results, filename, direction)
	export_metrics(cg,tg,fail,total,filename)
	


		
