# Supplementary material for: DNA methylation levels in candidate genes associated with chronological age in mammals are not conserved in a long-lived seabird
Source: PLoS One. 2017 Dec 7;12(12):e0189181. doi: 10.1371/journal.pone.0189181 (PMC5720723; doi:10.1371/journal.pone.0189181)
Supplement: S11 File — (R) [file pone.0189181.s016.R]

# Shearwater Epigenetic Age Asssay (SEAA).
# Ricardo De Paoli-Iseppi - University of Tasmania, Australian Antarctic Division.
# This script takes in a .csv file with seabird age, sex and CpG loci methylation results between 0-1.

library(glmnet)
library(Matrix)
library(ggplot2)
#?glmnet

tdata=read.csv('/data.csv', na.strings=c(""," ","NA"), header = T)
head(tdata)
cc <- complete.cases(tdata)
age=tdata$Age
id=tdata$UID

# Plot age and ID
plot(age, id, main = "Individual ages", xlim = c(0,30), cex = 0.5)
text(age, id, labels = id, cex = 0.7, pos=4)

# Simple plots of age vs CpG loci.
pdf("grid_fig_test.pdf") # Save plots to a single .pdf.
nlocmax = ncol(tdata) + 1
loc = 3
colname <- colnames(tdata)
par(mfrow=c(3,3))

# <<Move .pdf line to here if not wanting grid.

while (loc != nlocmax) {
  lr1 <- lm(tdata[,loc] ~ age)
  modsum = summary(lr1)
  modsum$coefficients
  #plot(age,tdata[,loc], type = "p", cex = .6, xlab = "Age (years)", ylab = "DNAm level", 
       #col = c("black"), main = colname[loc])
  plot(age,tdata[,loc], type = "p", cex = .6, xlab = "Age (years)", ylab = "DNAm level", 
       col = c("blue","red", "green")[tdata$rep], main = colname[loc])
  abline(lr1)
  r2 = modsum$adj.r.squared
  my.p = modsum$coefficients[2,4]
  max = max(tdata[,loc], na.rm = TRUE)
  min = min(tdata[,loc], na.rm = TRUE)
  ymag = (max-min)
  #slope = modsum$coefficients[2,1]
  
  rp = vector('expression',3)
  rp[1] = substitute(expression(italic(R)^2 == MYVALUE), 
                     list(MYVALUE = format(r2,dig=3)))[2]
  rp[2] = substitute(expression(italic(p) == MYOTHERVALUE), 
                     list(MYOTHERVALUE = format(my.p, digits = 2)))[2]
  rp[3] = substitute(expression(italic(range) == MYOTHERVALUE2), 
                     list(MYOTHERVALUE2 = format(ymag,dig=2)))[2]
  #rp[4] = substitute(expression(italic(m) == MYOTHERVALUE3), 
                     #list(MYOTHERVALUE3 = format(slope,dig=2)))[2]
  
  
  legend('bottomright', cex=0.6, legend = rp, bty = 'n')
  loc = loc + 1
}

dev.off()

par(mfrow=c(1,1))
# Set up for glmnet pkg - lasso
X = as.matrix(tdata[cc,3:36]) # Change tdata to include only CpG data for specific row (all).
dim(X)
Y = tdata[cc,2] # All rows from column 2 (age)

# Lasso model using glmnet
fit=glmnet(X,Y, alpha = 1) # Fit age to CpG results
plot(fit) #L1 norm fit
plot(fit,xvar="lambda", main="SEAA model coefficient paths")
fit # Look at fit of each co-eff.

cv = cv.glmnet(X,Y, alpha=1)	# Perform cross validation on the fited model
plot(cv)
min <- cv$lambda.1se
coef(cv, s = "lambda.1se") # Or use '1se'

model = glmnet(X,Y,lambda=fit$lambda.1se)
plot(model)
plot(model,xvar="lambda", main="SEAA model coefficient paths")
predict(model, type="coefficients")
